# Supplementary material for: Development and validation of the socially shared regulated learning questionnaire: insights from a second-order confirmatory factor analysis
Source: Front Psychol. 2025 Sep 8;16:1635325. doi: 10.3389/fpsyg.2025.1635325 (PMC12450926; doi:10.3389/fpsyg.2025.1635325)
Supplement: SUPPLEMENTARY MATERIAL 2 — TAP transcripts (Excel). [file Table_1.XLSX]

## Sheet: SSRL
Subject Number	Question Number	Observations	Participant Verbalization	Researcher Notes
1	1	The subject paused and expressed confusion.	“这个小组活动是所有的小组活动吗，包括中文吗？”	Restrict the term "group activities" to any group activities within learning contexts.
	16	The subject paused and reread repeatedly.	“小组成员反馈并调整他们的行为，额，这个的话还是取决于每个组员。”	Change the subject of the question.
	17	The subject raised a question.	“这个也取决于每个组员不同的情况。”	Change the subject of the question.
	1-24	The subject raised concerns, noting that the questionnaire was somewhat ambiguous.	“问卷的主语有些模糊，’我们‘用的太多了感觉有点像访谈。”	Change the subject of the question and specify the particular context of the issue.
2	1-24	The subject showed no apparent confusion, pausing and asking questions.	The subject responded quickly.	Consider adding the oppsote questions.
3	1-3	The subject answered quickly and pointed out that the questions were somewhat homogenized.	“我一坐下来我感觉前三道题问的都差不多。”	Do not make modifications, but instead shuffle the order of the questions or add opposite questions.
	19	The subject paused and asked a question.	“我依靠我的团队保持对目标的关注，这个是什么意思呢，我对目标关注为什么要依赖团队呢？”	Refine the question, changing it to "appreciate relying on".
	24	The subject read the question three times.	The subject repeatedly read the question.	Change the subject of the question to a format that is easier for Chinese native speakers to understand.
4	1-3	The subject raised a question.	“我感觉这一到三题都挺像的，是不是重复了，都差不多嘛。”	Randomize the order of the questions and use opposite questions.
	19	The subject hesitated and raised a question.	“这句话什么意思，我没看懂，我感觉这句话很奇怪啊。”	Simplify the question.
	20	The subject raised a question.	“这题我有点没看懂。”	Simplify the question.
5	1-24	The subject mentioned that some questions felt familiar.	“这些题目我做过几遍吧，是不是有重复的？”	Optimize the overall structure by shuffling the order of the questions.
6	20	The subject paused and reread the question repeatedly.	“这句话看不太懂。”	Simplify the question.
	24	The subject repeatedly read the question.	“这句话也看不太懂。”	Simplify the question.
