# Supplementary material for: Development and validation of the socially shared regulated learning questionnaire: insights from a second-order confirmatory factor analysis
Source: Front Psychol. 2025 Sep 8;16:1635325. doi: 10.3389/fpsyg.2025.1635325 (PMC12450926; doi:10.3389/fpsyg.2025.1635325)
Supplement: SUPPLEMENTARY MATERIAL 3 — SSRL questionnaire raw data (Excel). [file Table_2.XLSX]

## Sheet: Sheet1
ID	开始时间	完成时间	电子邮件	名称	语言	上次修改时间	Name (optional)	Gender	Age	Academic Year (optional)	I collaborate with my group to set clear learning goals for our tasks.	I avoid discussing with group members when the goals set by our group deviate from the team’s direction.	When our group fails to meet learning objectives, I actively collaborate with other members to adjust our learning strategies.	I ensure that everyone’s ideas are considered when we establish our goals.	I co-construct standards with my group to measure our collective success.	I regularly check on my group members’ progress during our activities.	I provide constructive feedback to my group members to help improve our work.	I keep my group members informed about any challenges I encounter.	I evaluate our group’s performance to ensure we stay on track.	I openly discuss any deviations from our planned approach with my group.	After completing a task, I reflect with my group on what we learned.	I discuss with my group about what strategies worked well and what didn’t.	I analyze the outcomes of our collaborative efforts together with my group.	I seldom reflect with my group on how we can improve our collaboration in future tasks.	I share personal insights to enhance our group’s understanding.	I adapt my behaviors based on feedback from my group members.	I influence my group members’ learning strategies in a positive way.	I focus more on achieving my own goals in our group.	I dynamically adjust our plans with my group in response to new information.	I enjoy exchanging ideas with my group about how we approach tasks.	I trust and respect my group members’ contributions.	I am actively involved in the collaborative decision-making process in our group.	I support the personal growth of each member within our group setting.	If there are disagreements within the group, I tend to avoid interacting with the members.
1	2025-02-19 10:33:08	2025-02-19 10:49:32	anonymous		English (United Kingdom)‎		anonymous	Male	25		5-Sometimes	2-Very rarely	6-Often	6-Often	6-Often	5-Sometimes	5-Sometimes	7-Always	6-Often	5-Sometimes	5-Sometimes	6-Often	4-Occasionally	2-Very rarely	5-Sometimes	5-Sometimes	5-Sometimes	4-Occasionally	5-Sometimes	4-Occasionally	5-Sometimes	5-Sometimes	4-Occasionally	5-Sometimes
2	2025-02-19 11:00:44	2025-02-19 11:07:04	anonymous		English (United Kingdom)‎		anonymous	Female	27		5-Sometimes	3-Rarely	6-Often	6-Often	6-Often	4-Occasionally	6-Often	6-Often	4-Occasionally	5-Sometimes	4-Occasionally	4-Occasionally	4-Occasionally	4-Occasionally	6-Often	6-Often	6-Often	6-Often	6-Often	5-Sometimes	6-Often	5-Sometimes	5-Sometimes	4-Occasionally
3	2025-02-19 11:00:20	2025-02-19 11:07:24	anonymous		English (United Kingdom)‎		anonymous	Female	27		6-Often	3-Rarely	6-Often	6-Often	6-Often	3-Rarely	5-Sometimes	4-Occasionally	3-Rarely	3-Rarely	6-Often	6-Often	6-Often	3-Rarely	5-Sometimes	5-Sometimes	5-Sometimes	3-Rarely	5-Sometimes	5-Sometimes	6-Often	6-Often	6-Often	3-Rarely
4	2025-02-19 11:09:08	2025-02-19 11:14:34	anonymous		English (United Kingdom)‎		anonymous	Male	25	Senior	7-Always	7-Always	7-Always	7-Always	7-Always	7-Always	7-Always	7-Always	7-Always	6-Often	5-Sometimes	6-Often	6-Often	6-Often	3-Rarely	5-Sometimes	6-Often	5-Sometimes	6-Often	6-Often	7-Always	7-Always	5-Sometimes	6-Often
5	2025-02-19 11:12:24	2025-02-19 11:28:06	anonymous		English (United Kingdom)‎		anonymous	Female	27	Sophomore	3-Rarely	5-Sometimes	3-Rarely	4-Occasionally	3-Rarely	3-Rarely	3-Rarely	5-Sometimes	3-Rarely	4-Occasionally	2-Very rarely	2-Very rarely	3-Rarely	5-Sometimes	3-Rarely	4-Occasionally	4-Occasionally	6-Often	5-Sometimes	5-Sometimes	5-Sometimes	5-Sometimes	6-Often	5-Sometimes
6	2025-02-19 11:23:37	2025-02-19 11:29:56	anonymous		English (United Kingdom)‎		anonymous	Male	26	Senior	6-Often	3-Rarely	6-Often	6-Often	6-Often	3-Rarely	5-Sometimes	3-Rarely	3-Rarely	5-Sometimes	5-Sometimes	5-Sometimes	5-Sometimes	3-Rarely	4-Occasionally	5-Sometimes	4-Occasionally	5-Sometimes	5-Sometimes	4-Occasionally	6-Often	5-Sometimes	5-Sometimes	3-Rarely
7	2025-02-19 11:28:06	2025-02-19 11:39:46	anonymous		English (United Kingdom)‎		anonymous	Male	31		6-Often	3-Rarely	6-Often	6-Often	5-Sometimes	5-Sometimes	6-Often	5-Sometimes	6-Often	5-Sometimes	3-Rarely	3-Rarely	3-Rarely	3-Rarely	6-Often	5-Sometimes	4-Occasionally	6-Often	5-Sometimes	6-Often	7-Always	7-Always	7-Always	4-Occasionally
8	2025-02-19 11:43:44	2025-02-19 11:49:12	anonymous		English (United Kingdom)‎		anonymous	Male	25		4-Occasionally	4-Occasionally	3-Rarely	3-Rarely	5-Sometimes	5-Sometimes	3-Rarely	4-Occasionally	6-Often	4-Occasionally	4-Occasionally	5-Sometimes	5-Sometimes	5-Sometimes	4-Occasionally	4-Occasionally	5-Sometimes	5-Sometimes	4-Occasionally	5-Sometimes	4-Occasionally	4-Occasionally	5-Sometimes	3-Rarely
9	2025-02-19 11:52:15	2025-02-19 11:56:25	anonymous		English (United Kingdom)‎		anonymous	Male	27		4-Occasionally	4-Occasionally	4-Occasionally	4-Occasionally	4-Occasionally	4-Occasionally	4-Occasionally	5-Sometimes	5-Sometimes	4-Occasionally	5-Sometimes	4-Occasionally	3-Rarely	4-Occasionally	3-Rarely	3-Rarely	3-Rarely	4-Occasionally	4-Occasionally	3-Rarely	4-Occasionally	4-Occasionally	4-Occasionally	3-Rarely
10	2025-02-19 11:53:00	2025-02-19 12:03:36	anonymous		English (United Kingdom)‎		anonymous	Male	22		6-Often	1-Never	6-Often	5-Sometimes	6-Often	6-Often	7-Always	4-Occasionally	6-Often	7-Always	4-Occasionally	7-Always	7-Always	4-Occasionally	7-Always	6-Often	6-Often	4-Occasionally	4-Occasionally	7-Always	6-Often	6-Often	7-Always	1-Never
11	2025-02-19 12:01:18	2025-02-19 12:08:03	anonymous		English (United Kingdom)‎		anonymous	Male	32	Sophomore	6-Often	2-Very rarely	5-Sometimes	5-Sometimes	6-Often	5-Sometimes	6-Often	6-Often	6-Often	6-Often	7-Always	7-Always	6-Often	2-Very rarely	5-Sometimes	6-Often	6-Often	4-Occasionally	4-Occasionally	6-Often	7-Always	7-Always	7-Always	2-Very rarely
12	2025-02-19 12:22:44	2025-02-19 12:26:17	anonymous		English (United Kingdom)‎		anonymous	Female	21	Junior	1-Never	4-Occasionally	4-Occasionally	3-Rarely	4-Occasionally	3-Rarely	4-Occasionally	5-Sometimes	5-Sometimes	5-Sometimes	5-Sometimes	5-Sometimes	5-Sometimes	5-Sometimes	5-Sometimes	4-Occasionally	3-Rarely	5-Sometimes	4-Occasionally	4-Occasionally	3-Rarely	3-Rarely	3-Rarely	4-Occasionally
13	2025-02-19 12:31:56	2025-02-19 12:48:45	anonymous		English (United Kingdom)‎		anonymous	Female	19		1-Never	6-Often	5-Sometimes	5-Sometimes	5-Sometimes	4-Occasionally	4-Occasionally	4-Occasionally	4-Occasionally	4-Occasionally	4-Occasionally	5-Sometimes	6-Often	5-Sometimes	4-Occasionally	5-Sometimes	5-Sometimes	5-Sometimes	5-Sometimes	6-Often	6-Often	5-Sometimes	6-Often	6-Often
14	2025-02-19 12:42:29	2025-02-19 12:51:44	anonymous		English (United Kingdom)‎		anonymous	Male	27	Senior	3-Rarely	6-Often	2-Very rarely	4-Occasionally	6-Often	4-Occasionally	6-Often	3-Rarely	4-Occasionally	4-Occasionally	2-Very rarely	5-Sometimes	2-Very rarely	4-Occasionally	5-Sometimes	7-Always	3-Rarely	6-Often	6-Often	6-Often	6-Often	7-Always	4-Occasionally	2-Very rarely
15	2025-02-19 12:48:48	2025-02-19 12:56:55	anonymous		English (United Kingdom)‎		anonymous	Male	27		7-Always	6-Often	2-Very rarely	2-Very rarely	2-Very rarely	2-Very rarely	2-Very rarely	4-Occasionally	4-Occasionally	4-Occasionally	7-Always	7-Always	6-Often	2-Very rarely	4-Occasionally	4-Occasionally	4-Occasionally	7-Always	7-Always	4-Occasionally	7-Always	6-Often	6-Often	6-Often
16	2025-02-19 12:50:31	2025-02-19 13:02:03	anonymous		English (United Kingdom)‎		anonymous	Male	26	Senior	6-Often	2-Very rarely	5-Sometimes	6-Often	6-Often	6-Often	6-Often	4-Occasionally	5-Sometimes	6-Often	3-Rarely	5-Sometimes	6-Often	3-Rarely	5-Sometimes	5-Sometimes	4-Occasionally	5-Sometimes	6-Often	4-Occasionally	6-Often	5-Sometimes	5-Sometimes	3-Rarely
17	2025-02-19 13:13:16	2025-02-19 13:18:34	anonymous		English (United Kingdom)‎		anonymous	Female	23	Senior	7-Always	3-Rarely	7-Always	7-Always	7-Always	6-Often	7-Always	7-Always	7-Always	7-Always	5-Sometimes	6-Often	7-Always	5-Sometimes	7-Always	7-Always	7-Always	4-Occasionally	6-Often	6-Often	7-Always	7-Always	7-Always	2-Very rarely
18	2025-02-19 12:59:57	2025-02-19 13:20:08	anonymous		English (United Kingdom)‎		anonymous	Male	18	Senior	7-Always	1-Never	7-Always	7-Always	4-Occasionally	7-Always	7-Always	3-Rarely	6-Often	5-Sometimes	6-Often	5-Sometimes	7-Always	4-Occasionally	6-Often	7-Always	7-Always	6-Often	5-Sometimes	7-Always	7-Always	6-Often	7-Always	3-Rarely
19	2025-02-19 13:07:10	2025-02-19 13:22:10	anonymous		English (United Kingdom)‎		anonymous	Female	25	Senior	5-Sometimes	3-Rarely	5-Sometimes	5-Sometimes	5-Sometimes	5-Sometimes	5-Sometimes	5-Sometimes	5-Sometimes	5-Sometimes	5-Sometimes	5-Sometimes	5-Sometimes	5-Sometimes	5-Sometimes	5-Sometimes	5-Sometimes	5-Sometimes	5-Sometimes	5-Sometimes	5-Sometimes	5-Sometimes	5-Sometimes	5-Sometimes
20	2025-02-19 13:38:12	2025-02-19 13:50:54	anonymous		English (United Kingdom)‎		anonymous	Male	29	Sophomore	4-Occasionally	3-Rarely	3-Rarely	3-Rarely	3-Rarely	3-Rarely	3-Rarely	4-Occasionally	3-Rarely	3-Rarely	2-Very rarely	2-Very rarely	3-Rarely	4-Occasionally	4-Occasionally	3-Rarely	3-Rarely	3-Rarely	3-Rarely	3-Rarely	4-Occasionally	2-Very rarely	4-Occasionally	2-Very rarely
21	2025-02-19 14:05:42	2025-02-19 14:10:47	anonymous		English (United Kingdom)‎		anonymous	Female	24		5-Sometimes	3-Rarely	6-Often	6-Often	6-Often	5-Sometimes	6-Often	6-Often	6-Often	4-Occasionally	5-Sometimes	6-Often	6-Often	6-Often	6-Often	6-Often	6-Often	4-Occasionally	6-Often	6-Often	6-Often	6-Often	6-Often	6-Often
22	2025-02-19 14:07:59	2025-02-19 14:21:21	anonymous		English (United Kingdom)‎		anonymous	Male	24	Senior	6-Often	3-Rarely	2-Very rarely	6-Often	5-Sometimes	1-Never	5-Sometimes	6-Often	4-Occasionally	6-Often	4-Occasionally	5-Sometimes	5-Sometimes	3-Rarely	6-Often	6-Often	6-Often	6-Often	5-Sometimes	4-Occasionally	6-Often	4-Occasionally	5-Sometimes	6-Often
23	2025-02-19 14:25:39	2025-02-19 14:40:40	anonymous		English (United Kingdom)‎		anonymous	Male	22	Sophomore	7-Always	3-Rarely	2-Very rarely	6-Often	6-Often	7-Always	5-Sometimes	6-Often	5-Sometimes	5-Sometimes	6-Often	5-Sometimes	6-Often	2-Very rarely	6-Often	6-Often	7-Always	2-Very rarely	6-Often	7-Always	7-Always	7-Always	7-Always	1-Never
24	2025-02-19 15:15:55	2025-02-19 15:31:13	anonymous		English (United Kingdom)‎		anonymous	Female	30		5-Sometimes	3-Rarely	6-Often	6-Often	6-Often	6-Often	6-Often	6-Often	6-Often	6-Often	6-Often	6-Often	6-Often	6-Often	6-Often	6-Often	6-Often	6-Often	6-Often	6-Often	6-Often	6-Often	6-Often	3-Rarely
25	2025-02-19 15:43:49	2025-02-19 15:46:53	anonymous		English (United Kingdom)‎		anonymous	Male	30	Junior	7-Always	7-Always	7-Always	7-Always	7-Always	7-Always	7-Always	7-Always	7-Always	7-Always	7-Always	7-Always	7-Always	7-Always	7-Always	7-Always	7-Always	7-Always	7-Always	7-Always	7-Always	7-Always	7-Always	7-Always
26	2025-02-19 15:43:53	2025-02-19 15:48:28	anonymous		English (United Kingdom)‎		anonymous	Female	25		4-Occasionally	4-Occasionally	4-Occasionally	4-Occasionally	4-Occasionally	4-Occasionally	4-Occasionally	4-Occasionally	4-Occasionally	4-Occasionally	4-Occasionally	4-Occasionally	4-Occasionally	4-Occasionally	4-Occasionally	4-Occasionally	4-Occasionally	4-Occasionally	4-Occasionally	4-Occasionally	4-Occasionally	4-Occasionally	4-Occasionally	4-Occasionally
27	2025-02-19 15:57:59	2025-02-19 16:06:56	anonymous		English (United Kingdom)‎		anonymous	Female	28		2-Very rarely	5-Sometimes	5-Sometimes	5-Sometimes	6-Often	3-Rarely	6-Often	4-Occasionally	4-Occasionally	4-Occasionally	3-Rarely	5-Sometimes	5-Sometimes	3-Rarely	5-Sometimes	6-Often	4-Occasionally	4-Occasionally	4-Occasionally	5-Sometimes	7-Always	6-Often	5-Sometimes	5-Sometimes
28	2025-02-19 15:58:27	2025-02-19 16:07:21	anonymous		English (United Kingdom)‎		anonymous	Female	27		5-Sometimes	3-Rarely	4-Occasionally	7-Always	7-Always	7-Always	7-Always	7-Always	7-Always	7-Always	7-Always	7-Always	7-Always	2-Very rarely	7-Always	5-Sometimes	6-Often	3-Rarely	7-Always	7-Always	7-Always	7-Always	7-Always	1-Never
29	2025-02-19 15:52:15	2025-02-19 16:15:04	anonymous		English (United Kingdom)‎		anonymous	Female	27		4-Occasionally	5-Sometimes	3-Rarely	3-Rarely	3-Rarely	3-Rarely	2-Very rarely	3-Rarely	4-Occasionally	5-Sometimes	4-Occasionally	3-Rarely	3-Rarely	3-Rarely	3-Rarely	6-Often	3-Rarely	5-Sometimes	3-Rarely	3-Rarely	4-Occasionally	4-Occasionally	4-Occasionally	4-Occasionally
30	2025-02-19 16:12:26	2025-02-19 16:22:16	anonymous		English (United Kingdom)‎		anonymous	Male	32	Sophomore	6-Often	3-Rarely	6-Often	6-Often	6-Often	6-Often	6-Often	5-Sometimes	6-Often	6-Often	6-Often	6-Often	6-Often	3-Rarely	5-Sometimes	6-Often	6-Often	6-Often	6-Often	6-Often	6-Often	6-Often	6-Often	6-Often
31	2025-02-19 16:25:06	2025-02-19 16:27:24	anonymous		English (United Kingdom)‎		anonymous	Male	25		7-Always	3-Rarely	6-Often	5-Sometimes	7-Always	6-Often	6-Often	6-Often	7-Always	7-Always	4-Occasionally	3-Rarely	5-Sometimes	6-Often	7-Always	7-Always	7-Always	7-Always	6-Often	7-Always	6-Often	7-Always	7-Always	6-Often
32	2025-02-19 16:12:56	2025-02-19 16:28:59	anonymous		English (United Kingdom)‎		anonymous	Female	24	Senior	7-Always	2-Very rarely	6-Often	6-Often	5-Sometimes	4-Occasionally	4-Occasionally	7-Always	5-Sometimes	7-Always	5-Sometimes	7-Always	5-Sometimes	2-Very rarely	7-Always	7-Always	4-Occasionally	3-Rarely	3-Rarely	6-Often	7-Always	5-Sometimes	7-Always	5-Sometimes
33	2025-02-19 16:29:06	2025-02-19 16:38:11	anonymous		English (United Kingdom)‎		anonymous	Female	26	Junior	7-Always	1-Never	7-Always	7-Always	7-Always	5-Sometimes	5-Sometimes	6-Often	6-Often	6-Often	6-Often	6-Often	7-Always	1-Never	4-Occasionally	6-Often	7-Always	3-Rarely	5-Sometimes	6-Often	7-Always	6-Often	6-Often	1-Never
34	2025-02-19 17:14:30	2025-02-19 17:34:21	anonymous		English (United Kingdom)‎		anonymous	Female	21		6-Often	2-Very rarely	6-Often	7-Always	7-Always	2-Very rarely	5-Sometimes	3-Rarely	5-Sometimes	7-Always	4-Occasionally	6-Often	7-Always	2-Very rarely	5-Sometimes	4-Occasionally	5-Sometimes	7-Always	6-Often	4-Occasionally	7-Always	6-Often	7-Always	1-Never
35	2025-02-19 17:43:23	2025-02-19 17:47:29	anonymous		English (United Kingdom)‎		anonymous	Male	25		1-Never	4-Occasionally	4-Occasionally	4-Occasionally	3-Rarely	5-Sometimes	5-Sometimes	5-Sometimes	3-Rarely	3-Rarely	5-Sometimes	2-Very rarely	4-Occasionally	5-Sometimes	5-Sometimes	5-Sometimes	5-Sometimes	5-Sometimes	3-Rarely	4-Occasionally	5-Sometimes	4-Occasionally	5-Sometimes	5-Sometimes
36	2025-02-19 17:43:47	2025-02-19 17:52:21	anonymous		English (United Kingdom)‎		anonymous	Female	32	Senior	6-Often	2-Very rarely	5-Sometimes	6-Often	6-Often	5-Sometimes	6-Often	7-Always	5-Sometimes	4-Occasionally	6-Often	6-Often	6-Often	5-Sometimes	5-Sometimes	6-Often	6-Often	7-Always	4-Occasionally	5-Sometimes	7-Always	6-Often	7-Always	5-Sometimes
37	2025-02-19 17:57:52	2025-02-19 18:07:59	anonymous		English (United Kingdom)‎		anonymous	Female	27		4-Occasionally	3-Rarely	6-Often	4-Occasionally	5-Sometimes	4-Occasionally	5-Sometimes	4-Occasionally	4-Occasionally	4-Occasionally	5-Sometimes	6-Often	6-Often	3-Rarely	6-Often	5-Sometimes	4-Occasionally	6-Often	6-Often	6-Often	7-Always	6-Often	6-Often	3-Rarely
38	2025-02-19 18:03:15	2025-02-19 18:09:24	anonymous		English (United Kingdom)‎		anonymous	Female	26		7-Always	1-Never	4-Occasionally	6-Often	6-Often	5-Sometimes	7-Always	7-Always	7-Always	7-Always	7-Always	7-Always	7-Always	3-Rarely	6-Often	6-Often	6-Often	3-Rarely	6-Often	6-Often	6-Often	6-Often	6-Often	5-Sometimes
39	2025-02-19 18:25:17	2025-02-19 18:28:09	anonymous		English (United Kingdom)‎		anonymous	Female	25	Junior	5-Sometimes	5-Sometimes	6-Often	5-Sometimes	4-Occasionally	6-Often	5-Sometimes	5-Sometimes	5-Sometimes	5-Sometimes	5-Sometimes	5-Sometimes	6-Often	5-Sometimes	4-Occasionally	5-Sometimes	4-Occasionally	5-Sometimes	3-Rarely	4-Occasionally	5-Sometimes	5-Sometimes	5-Sometimes	4-Occasionally
40	2025-02-19 19:32:47	2025-02-19 19:46:52	anonymous		English (United Kingdom)‎		anonymous	Male	20		5-Sometimes	4-Occasionally	5-Sometimes	6-Often	7-Always	6-Often	6-Often	6-Often	5-Sometimes	6-Often	6-Often	6-Often	5-Sometimes	5-Sometimes	6-Often	6-Often	5-Sometimes	4-Occasionally	5-Sometimes	6-Often	7-Always	5-Sometimes	6-Often	5-Sometimes
41	2025-02-19 20:56:52	2025-02-19 21:11:22	anonymous		English (United Kingdom)‎		anonymous	Male	24		6-Often	3-Rarely	6-Often	5-Sometimes	5-Sometimes	5-Sometimes	5-Sometimes	5-Sometimes	5-Sometimes	5-Sometimes	6-Often	7-Always	7-Always	4-Occasionally	7-Always	7-Always	7-Always	5-Sometimes	6-Often	5-Sometimes	7-Always	7-Always	7-Always	3-Rarely
42	2025-02-19 21:28:33	2025-02-19 21:36:03	anonymous		English (United Kingdom)‎		anonymous	Male	27		4-Occasionally	3-Rarely	6-Often	6-Often	5-Sometimes	3-Rarely	5-Sometimes	3-Rarely	5-Sometimes	4-Occasionally	5-Sometimes	5-Sometimes	5-Sometimes	3-Rarely	5-Sometimes	5-Sometimes	4-Occasionally	4-Occasionally	5-Sometimes	6-Often	6-Often	6-Often	6-Often	3-Rarely
43	2025-02-19 21:24:32	2025-02-19 21:36:11	anonymous		English (United Kingdom)‎		anonymous	Female	22	Junior	7-Always	1-Never	6-Often	5-Sometimes	6-Often	5-Sometimes	4-Occasionally	6-Often	5-Sometimes	4-Occasionally	4-Occasionally	4-Occasionally	5-Sometimes	4-Occasionally	5-Sometimes	3-Rarely	5-Sometimes	5-Sometimes	6-Often	5-Sometimes	6-Often	6-Often	6-Often	2-Very rarely
44	2025-02-19 21:29:55	2025-02-19 21:38:33	anonymous		English (United Kingdom)‎		anonymous	Male	24		6-Often	5-Sometimes	3-Rarely	6-Often	4-Occasionally	4-Occasionally	4-Occasionally	6-Often	3-Rarely	5-Sometimes	6-Often	3-Rarely	5-Sometimes	4-Occasionally	6-Often	6-Often	6-Often	6-Often	5-Sometimes	6-Often	7-Always	4-Occasionally	5-Sometimes	4-Occasionally
45	2025-02-19 21:34:30	2025-02-19 21:46:00	anonymous		English (United Kingdom)‎		anonymous	Female	24		5-Sometimes	7-Always	7-Always	5-Sometimes	7-Always	4-Occasionally	2-Very rarely	2-Very rarely	4-Occasionally	4-Occasionally	2-Very rarely	4-Occasionally	6-Often	6-Often	5-Sometimes	6-Often	7-Always	6-Often	6-Often	4-Occasionally	7-Always	7-Always	7-Always	3-Rarely
46	2025-02-19 21:34:42	2025-02-19 22:05:33	anonymous		English (United Kingdom)‎		anonymous	Female	27	Junior	6-Often	2-Very rarely	6-Often	4-Occasionally	4-Occasionally	3-Rarely	4-Occasionally	5-Sometimes	4-Occasionally	5-Sometimes	6-Often	6-Often	5-Sometimes	3-Rarely	6-Often	5-Sometimes	6-Often	5-Sometimes	5-Sometimes	5-Sometimes	6-Often	6-Often	6-Often	3-Rarely
47	2025-02-20 08:03:32	2025-02-20 08:07:36	anonymous		English (United Kingdom)‎		anonymous	Female	26	Senior	6-Often	5-Sometimes	6-Often	6-Often	6-Often	5-Sometimes	6-Often	5-Sometimes	6-Often	6-Often	6-Often	5-Sometimes	6-Often	6-Often	6-Often	6-Often	5-Sometimes	6-Often	5-Sometimes	6-Often	6-Often	6-Often	6-Often	6-Often
48	2025-02-20 13:40:01	2025-02-20 13:53:41	anonymous		English (United Kingdom)‎		anonymous	Female	21	Sophomore	4-Occasionally	4-Occasionally	4-Occasionally	3-Rarely	3-Rarely	5-Sometimes	3-Rarely	4-Occasionally	4-Occasionally	4-Occasionally	4-Occasionally	4-Occasionally	5-Sometimes	5-Sometimes	6-Often	6-Often	6-Often	4-Occasionally	3-Rarely	4-Occasionally	5-Sometimes	3-Rarely	5-Sometimes	5-Sometimes
49	2025-02-20 13:54:47	2025-02-20 14:00:06	anonymous		English (United Kingdom)‎		anonymous	Female	28	Junior	6-Often	6-Often	6-Often	6-Often	6-Often	6-Often	6-Often	6-Often	6-Often	6-Often	6-Often	6-Often	6-Often	6-Often	6-Often	6-Often	6-Often	6-Often	6-Often	6-Often	6-Often	6-Often	6-Often	6-Often
50	2025-02-20 13:55:04	2025-02-20 14:00:23	anonymous		English (United Kingdom)‎		anonymous	Female	26	Sophomore	7-Always	5-Sometimes	5-Sometimes	5-Sometimes	6-Often	5-Sometimes	6-Often	5-Sometimes	4-Occasionally	4-Occasionally	5-Sometimes	5-Sometimes	6-Often	4-Occasionally	4-Occasionally	5-Sometimes	6-Often	6-Often	3-Rarely	6-Often	6-Often	3-Rarely	4-Occasionally	5-Sometimes
51	2025-02-20 14:41:36	2025-02-20 14:45:48	anonymous		English (United Kingdom)‎		anonymous	Female	20	Senior	6-Often	6-Often	6-Often	6-Often	4-Occasionally	5-Sometimes	6-Often	6-Often	6-Often	5-Sometimes	6-Often	6-Often	6-Often	6-Often	6-Often	6-Often	6-Often	6-Often	6-Often	6-Often	6-Often	6-Often	6-Often	3-Rarely
52	2025-02-20 17:16:36	2025-02-20 17:19:59	anonymous		English (United Kingdom)‎		anonymous	Male	23	Sophomore	4-Occasionally	3-Rarely	4-Occasionally	3-Rarely	5-Sometimes	4-Occasionally	4-Occasionally	6-Often	5-Sometimes	4-Occasionally	3-Rarely	3-Rarely	3-Rarely	4-Occasionally	4-Occasionally	3-Rarely	5-Sometimes	4-Occasionally	4-Occasionally	2-Very rarely	5-Sometimes	5-Sometimes	6-Often	7-Always
53	2025-02-20 17:48:31	2025-02-20 17:59:59	anonymous		English (United Kingdom)‎		anonymous	Male	24	Senior	6-Often	4-Occasionally	4-Occasionally	5-Sometimes	5-Sometimes	2-Very rarely	5-Sometimes	2-Very rarely	3-Rarely	3-Rarely	5-Sometimes	6-Often	4-Occasionally	4-Occasionally	2-Very rarely	5-Sometimes	3-Rarely	6-Often	5-Sometimes	6-Often	6-Often	3-Rarely	6-Often	6-Often
54	2025-02-20 19:15:59	2025-02-20 19:28:37	anonymous		English (United Kingdom)‎		anonymous	Female	18		4-Occasionally	1-Never	7-Always	7-Always	7-Always	7-Always	7-Always	6-Often	5-Sometimes	6-Often	4-Occasionally	4-Occasionally	4-Occasionally	4-Occasionally	6-Often	6-Often	6-Often	4-Occasionally	6-Often	7-Always	7-Always	7-Always	7-Always	2-Very rarely
55	2025-02-21 12:01:49	2025-02-21 12:11:15	anonymous		English (United Kingdom)‎		anonymous	Male	18	Freshman	4-Occasionally	2-Very rarely	3-Rarely	5-Sometimes	5-Sometimes	4-Occasionally	3-Rarely	5-Sometimes	6-Often	3-Rarely	4-Occasionally	6-Often	4-Occasionally	5-Sometimes	4-Occasionally	4-Occasionally	3-Rarely	5-Sometimes	2-Very rarely	3-Rarely	5-Sometimes	2-Very rarely	4-Occasionally	5-Sometimes
56	2025-02-21 12:06:59	2025-02-21 12:13:41	anonymous		English (United Kingdom)‎		anonymous	Male	20	Freshman	5-Sometimes	6-Often	6-Often	6-Often	6-Often	2-Very rarely	6-Often	6-Often	6-Often	7-Always	5-Sometimes	7-Always	7-Always	2-Very rarely	7-Always	7-Always	5-Sometimes	7-Always	7-Always	7-Always	7-Always	7-Always	7-Always	4-Occasionally
57	2025-02-21 11:59:39	2025-02-21 12:17:05	anonymous		English (United Kingdom)‎		anonymous	Male	20	Freshman	1-Never	3-Rarely	1-Never	1-Never	1-Never	1-Never	1-Never	1-Never	1-Never	1-Never	1-Never	1-Never	1-Never	2-Very rarely	1-Never	1-Never	1-Never	1-Never	1-Never	1-Never	1-Never	1-Never	1-Never	3-Rarely
58	2025-02-21 12:14:22	2025-02-21 12:17:33	anonymous		English (United Kingdom)‎		anonymous	Male	19	Freshman	6-Often	6-Often	6-Often	6-Often	6-Often	5-Sometimes	6-Often	6-Often	6-Often	6-Often	6-Often	7-Always	7-Always	7-Always	7-Always	6-Often	5-Sometimes	6-Often	6-Often	6-Often	6-Often	6-Often	6-Often	6-Often
59	2025-02-21 12:14:32	2025-02-21 12:19:09	anonymous		English (United Kingdom)‎		anonymous	Male	18	Freshman	5-Sometimes	5-Sometimes	5-Sometimes	5-Sometimes	5-Sometimes	5-Sometimes	5-Sometimes	5-Sometimes	5-Sometimes	5-Sometimes	5-Sometimes	5-Sometimes	5-Sometimes	5-Sometimes	5-Sometimes	5-Sometimes	5-Sometimes	5-Sometimes	5-Sometimes	5-Sometimes	5-Sometimes	5-Sometimes	5-Sometimes	5-Sometimes
60	2025-02-21 12:16:49	2025-02-21 12:21:48	anonymous		English (United Kingdom)‎		anonymous	Male	21	Freshman	5-Sometimes	5-Sometimes	5-Sometimes	4-Occasionally	2-Very rarely	4-Occasionally	1-Never	1-Never	2-Very rarely	1-Never	1-Never	3-Rarely	5-Sometimes	3-Rarely	4-Occasionally	4-Occasionally	4-Occasionally	4-Occasionally	4-Occasionally	5-Sometimes	1-Never	1-Never	1-Never	5-Sometimes
61	2025-02-21 12:11:08	2025-02-21 12:25:19	anonymous		English (United Kingdom)‎		anonymous	Male	20	Freshman	5-Sometimes	6-Often	6-Often	4-Occasionally	5-Sometimes	4-Occasionally	5-Sometimes	5-Sometimes	6-Often	4-Occasionally	6-Often	6-Often	6-Often	6-Often	5-Sometimes	7-Always	6-Often	5-Sometimes	6-Often	6-Often	7-Always	5-Sometimes	5-Sometimes	4-Occasionally
62	2025-02-21 12:19:47	2025-02-21 12:26:26	anonymous		English (United Kingdom)‎		anonymous	Male	18	Freshman	4-Occasionally	4-Occasionally	4-Occasionally	4-Occasionally	4-Occasionally	4-Occasionally	4-Occasionally	4-Occasionally	4-Occasionally	4-Occasionally	4-Occasionally	4-Occasionally	4-Occasionally	4-Occasionally	4-Occasionally	4-Occasionally	4-Occasionally	4-Occasionally	4-Occasionally	4-Occasionally	4-Occasionally	4-Occasionally	4-Occasionally	4-Occasionally
63	2025-02-21 12:24:34	2025-02-21 12:27:54	anonymous		English (United Kingdom)‎		anonymous	Female	19	Freshman	4-Occasionally	5-Sometimes	4-Occasionally	2-Very rarely	2-Very rarely	4-Occasionally	5-Sometimes	5-Sometimes	5-Sometimes	5-Sometimes	3-Rarely	3-Rarely	3-Rarely	4-Occasionally	3-Rarely	3-Rarely	4-Occasionally	4-Occasionally	4-Occasionally	3-Rarely	2-Very rarely	4-Occasionally	5-Sometimes	4-Occasionally
64	2025-02-21 12:23:16	2025-02-21 12:28:47	anonymous		English (United Kingdom)‎		anonymous	Female	19	Freshman	6-Often	3-Rarely	6-Often	6-Often	6-Often	6-Often	5-Sometimes	6-Often	6-Often	6-Often	6-Often	6-Often	6-Often	3-Rarely	6-Often	6-Often	6-Often	5-Sometimes	6-Often	6-Often	6-Often	6-Often	6-Often	3-Rarely
65	2025-02-21 12:23:11	2025-02-21 12:29:57	anonymous		English (United Kingdom)‎		anonymous	Female	19	Freshman	2-Very rarely	4-Occasionally	4-Occasionally	4-Occasionally	4-Occasionally	4-Occasionally	4-Occasionally	4-Occasionally	4-Occasionally	4-Occasionally	4-Occasionally	4-Occasionally	4-Occasionally	4-Occasionally	4-Occasionally	4-Occasionally	4-Occasionally	4-Occasionally	4-Occasionally	4-Occasionally	4-Occasionally	4-Occasionally	4-Occasionally	4-Occasionally
66	2025-02-21 12:23:44	2025-02-21 12:31:31	anonymous		English (United Kingdom)‎		anonymous	Male	19	Freshman	3-Rarely	3-Rarely	3-Rarely	6-Often	3-Rarely	3-Rarely	6-Often	3-Rarely	6-Often	3-Rarely	6-Often	6-Often	3-Rarely	6-Often	3-Rarely	6-Often	6-Often	6-Often	6-Often	3-Rarely	6-Often	3-Rarely	4-Occasionally	6-Often
67	2025-02-21 12:24:29	2025-02-21 12:35:37	anonymous		English (United Kingdom)‎		anonymous	Female	19	Freshman	5-Sometimes	4-Occasionally	6-Often	6-Often	6-Often	4-Occasionally	5-Sometimes	6-Often	4-Occasionally	5-Sometimes	5-Sometimes	6-Often	5-Sometimes	5-Sometimes	6-Often	6-Often	5-Sometimes	6-Often	6-Often	5-Sometimes	6-Often	6-Often	6-Often	4-Occasionally
68	2025-02-21 12:28:13	2025-02-21 12:36:22	anonymous		English (United Kingdom)‎		anonymous	Female	19	Freshman	5-Sometimes	1-Never	3-Rarely	4-Occasionally	5-Sometimes	3-Rarely	4-Occasionally	2-Very rarely	3-Rarely	4-Occasionally	4-Occasionally	4-Occasionally	4-Occasionally	5-Sometimes	2-Very rarely	5-Sometimes	6-Often	5-Sometimes	4-Occasionally	6-Often	7-Always	6-Often	6-Often	6-Often
69	2025-02-21 12:34:25	2025-02-21 12:37:27	anonymous		English (United Kingdom)‎		anonymous	Male	20	Sophomore	2-Very rarely	5-Sometimes	3-Rarely	2-Very rarely	5-Sometimes	4-Occasionally	2-Very rarely	2-Very rarely	2-Very rarely	3-Rarely	3-Rarely	3-Rarely	2-Very rarely	4-Occasionally	4-Occasionally	4-Occasionally	4-Occasionally	3-Rarely	4-Occasionally	4-Occasionally	4-Occasionally	4-Occasionally	4-Occasionally	4-Occasionally
70	2025-02-21 12:35:24	2025-02-21 12:37:36	anonymous		English (United Kingdom)‎		anonymous	Male	20		1-Never	2-Very rarely	2-Very rarely	1-Never	1-Never	1-Never	1-Never	2-Very rarely	1-Never	1-Never	1-Never	1-Never	1-Never	1-Never	1-Never	1-Never	1-Never	1-Never	1-Never	1-Never	1-Never	1-Never	1-Never	1-Never
71	2025-02-21 12:30:59	2025-02-21 12:38:02	anonymous		English (United Kingdom)‎		anonymous	Male	19		4-Occasionally	4-Occasionally	4-Occasionally	4-Occasionally	4-Occasionally	4-Occasionally	2-Very rarely	6-Often	6-Often	6-Often	4-Occasionally	6-Often	4-Occasionally	4-Occasionally	6-Often	5-Sometimes	5-Sometimes	5-Sometimes	5-Sometimes	5-Sometimes	7-Always	6-Often	7-Always	3-Rarely
72	2025-02-21 12:28:48	2025-02-21 12:38:05	anonymous		English (United Kingdom)‎		anonymous	Female	18	Freshman	4-Occasionally	4-Occasionally	4-Occasionally	4-Occasionally	3-Rarely	4-Occasionally	4-Occasionally	4-Occasionally	4-Occasionally	4-Occasionally	3-Rarely	4-Occasionally	4-Occasionally	3-Rarely	4-Occasionally	4-Occasionally	3-Rarely	3-Rarely	4-Occasionally	4-Occasionally	5-Sometimes	4-Occasionally	4-Occasionally	4-Occasionally
73	2025-02-21 12:35:57	2025-02-21 12:39:48	anonymous		English (United Kingdom)‎		anonymous	Male	18	Freshman	5-Sometimes	3-Rarely	6-Often	5-Sometimes	6-Often	5-Sometimes	5-Sometimes	5-Sometimes	5-Sometimes	5-Sometimes	5-Sometimes	5-Sometimes	5-Sometimes	5-Sometimes	5-Sometimes	5-Sometimes	5-Sometimes	5-Sometimes	5-Sometimes	5-Sometimes	6-Often	6-Often	6-Often	6-Often
74	2025-02-21 12:39:16	2025-02-21 12:41:56	anonymous		English (United Kingdom)‎		anonymous	Female	18	Freshman	4-Occasionally	4-Occasionally	4-Occasionally	4-Occasionally	4-Occasionally	4-Occasionally	4-Occasionally	4-Occasionally	4-Occasionally	4-Occasionally	4-Occasionally	4-Occasionally	4-Occasionally	4-Occasionally	4-Occasionally	4-Occasionally	4-Occasionally	4-Occasionally	4-Occasionally	4-Occasionally	4-Occasionally	4-Occasionally	4-Occasionally	4-Occasionally
75	2025-02-21 12:39:39	2025-02-21 12:44:12	anonymous		English (United Kingdom)‎		anonymous	Female	19	Freshman	5-Sometimes	5-Sometimes	5-Sometimes	5-Sometimes	5-Sometimes	5-Sometimes	5-Sometimes	5-Sometimes	5-Sometimes	5-Sometimes	5-Sometimes	5-Sometimes	5-Sometimes	5-Sometimes	5-Sometimes	5-Sometimes	5-Sometimes	5-Sometimes	5-Sometimes	5-Sometimes	5-Sometimes	5-Sometimes	5-Sometimes	5-Sometimes
76	2025-02-21 12:39:48	2025-02-21 12:45:34	anonymous		English (United Kingdom)‎		anonymous	Female	18	Freshman	7-Always	7-Always	5-Sometimes	7-Always	7-Always	7-Always	7-Always	7-Always	7-Always	7-Always	7-Always	7-Always	7-Always	7-Always	7-Always	6-Often	3-Rarely	4-Occasionally	4-Occasionally	4-Occasionally	4-Occasionally	4-Occasionally	4-Occasionally	4-Occasionally
77	2025-02-21 12:35:36	2025-02-21 12:45:48	anonymous		English (United Kingdom)‎		anonymous	Female	19	Freshman	6-Often	3-Rarely	6-Often	6-Often	6-Often	4-Occasionally	6-Often	4-Occasionally	4-Occasionally	5-Sometimes	5-Sometimes	5-Sometimes	5-Sometimes	5-Sometimes	5-Sometimes	5-Sometimes	5-Sometimes	5-Sometimes	6-Often	5-Sometimes	6-Often	6-Often	6-Often	3-Rarely
78	2025-02-21 12:41:26	2025-02-21 12:47:21	anonymous		English (United Kingdom)‎		anonymous	Male	19	Junior	4-Occasionally	4-Occasionally	4-Occasionally	4-Occasionally	4-Occasionally	4-Occasionally	4-Occasionally	4-Occasionally	4-Occasionally	4-Occasionally	4-Occasionally	4-Occasionally	4-Occasionally	4-Occasionally	4-Occasionally	4-Occasionally	4-Occasionally	4-Occasionally	4-Occasionally	4-Occasionally	4-Occasionally	4-Occasionally	4-Occasionally	4-Occasionally
79	2025-02-21 12:46:27	2025-02-21 12:48:56	anonymous		English (United Kingdom)‎		anonymous	Female	19	Freshman	1-Never	1-Never	1-Never	1-Never	1-Never	1-Never	1-Never	1-Never	1-Never	1-Never	1-Never	1-Never	1-Never	1-Never	1-Never	1-Never	1-Never	1-Never	1-Never	1-Never	1-Never	1-Never	1-Never	1-Never
80	2025-02-21 12:45:12	2025-02-21 12:49:45	anonymous		English (United Kingdom)‎		anonymous	Female	18	Freshman	6-Often	6-Often	6-Often	6-Often	6-Often	5-Sometimes	6-Often	4-Occasionally	6-Often	3-Rarely	6-Often	5-Sometimes	6-Often	4-Occasionally	5-Sometimes	6-Often	6-Often	3-Rarely	5-Sometimes	5-Sometimes	7-Always	5-Sometimes	7-Always	3-Rarely
81	2025-02-21 12:47:04	2025-02-21 12:50:07	anonymous		English (United Kingdom)‎		anonymous	Male	20	Freshman	4-Occasionally	4-Occasionally	4-Occasionally	4-Occasionally	4-Occasionally	4-Occasionally	4-Occasionally	4-Occasionally	4-Occasionally	4-Occasionally	4-Occasionally	4-Occasionally	4-Occasionally	4-Occasionally	4-Occasionally	4-Occasionally	4-Occasionally	4-Occasionally	4-Occasionally	4-Occasionally	4-Occasionally	4-Occasionally	4-Occasionally	4-Occasionally
82	2025-02-21 12:47:32	2025-02-21 12:50:54	anonymous		English (United Kingdom)‎		anonymous	Male	18	Freshman	2-Very rarely	2-Very rarely	3-Rarely	3-Rarely	3-Rarely	2-Very rarely	1-Never	3-Rarely	1-Never	3-Rarely	5-Sometimes	7-Always	2-Very rarely	2-Very rarely	1-Never	2-Very rarely	4-Occasionally	3-Rarely	3-Rarely	7-Always	2-Very rarely	3-Rarely	5-Sometimes	4-Occasionally
83	2025-02-21 12:32:48	2025-02-21 12:51:00	anonymous		English (United Kingdom)‎		anonymous	Female	18	Freshman	5-Sometimes	3-Rarely	4-Occasionally	5-Sometimes	5-Sometimes	4-Occasionally	4-Occasionally	4-Occasionally	5-Sometimes	4-Occasionally	5-Sometimes	5-Sometimes	5-Sometimes	3-Rarely	5-Sometimes	5-Sometimes	5-Sometimes	5-Sometimes	5-Sometimes	6-Often	7-Always	7-Always	7-Always	2-Very rarely
84	2025-02-21 12:47:03	2025-02-21 12:51:07	anonymous		English (United Kingdom)‎		anonymous	Male	20		4-Occasionally	3-Rarely	2-Very rarely	2-Very rarely	2-Very rarely	5-Sometimes	3-Rarely	2-Very rarely	2-Very rarely	3-Rarely	3-Rarely	2-Very rarely	2-Very rarely	2-Very rarely	2-Very rarely	2-Very rarely	3-Rarely	1-Never	3-Rarely	2-Very rarely	3-Rarely	3-Rarely	2-Very rarely	3-Rarely
85	2025-02-21 12:48:55	2025-02-21 12:51:08	anonymous		English (United Kingdom)‎		anonymous	Male	18	Freshman	2-Very rarely	1-Never	1-Never	2-Very rarely	2-Very rarely	1-Never	2-Very rarely	3-Rarely	3-Rarely	3-Rarely	2-Very rarely	2-Very rarely	2-Very rarely	1-Never	1-Never	1-Never	1-Never	2-Very rarely	2-Very rarely	2-Very rarely	2-Very rarely	3-Rarely	2-Very rarely	2-Very rarely
86	2025-02-21 12:49:36	2025-02-21 12:51:43	anonymous		English (United Kingdom)‎		anonymous	Male	20	Freshman	6-Often	5-Sometimes	5-Sometimes	4-Occasionally	5-Sometimes	1-Never	5-Sometimes	3-Rarely	6-Often	3-Rarely	5-Sometimes	4-Occasionally	2-Very rarely	2-Very rarely	4-Occasionally	3-Rarely	5-Sometimes	2-Very rarely	5-Sometimes	1-Never	6-Often	2-Very rarely	6-Often	3-Rarely
87	2025-02-21 12:49:57	2025-02-21 12:52:21	anonymous		English (United Kingdom)‎		anonymous	Male	16	Freshman	7-Always	6-Often	6-Often	6-Often	6-Often	6-Often	6-Often	6-Often	7-Always	6-Often	6-Often	6-Often	6-Often	6-Often	7-Always	7-Always	6-Often	7-Always	7-Always	6-Often	6-Often	7-Always	7-Always	6-Often
88	2025-02-21 12:47:48	2025-02-21 12:52:49	anonymous		English (United Kingdom)‎		anonymous	Female	19	Freshman	6-Often	5-Sometimes	5-Sometimes	5-Sometimes	5-Sometimes	5-Sometimes	5-Sometimes	5-Sometimes	5-Sometimes	5-Sometimes	5-Sometimes	5-Sometimes	5-Sometimes	5-Sometimes	5-Sometimes	5-Sometimes	5-Sometimes	5-Sometimes	5-Sometimes	5-Sometimes	5-Sometimes	5-Sometimes	5-Sometimes	5-Sometimes
89	2025-02-21 12:49:15	2025-02-21 12:53:56	anonymous		English (United Kingdom)‎		anonymous	Male	19	Junior	4-Occasionally	4-Occasionally	4-Occasionally	4-Occasionally	4-Occasionally	4-Occasionally	4-Occasionally	4-Occasionally	4-Occasionally	4-Occasionally	4-Occasionally	4-Occasionally	4-Occasionally	4-Occasionally	4-Occasionally	4-Occasionally	4-Occasionally	4-Occasionally	4-Occasionally	4-Occasionally	4-Occasionally	4-Occasionally	4-Occasionally	4-Occasionally
90	2025-02-21 12:44:16	2025-02-21 12:54:11	anonymous		English (United Kingdom)‎		anonymous	Male	19	Freshman	6-Often	4-Occasionally	6-Often	4-Occasionally	4-Occasionally	5-Sometimes	6-Often	6-Often	6-Often	3-Rarely	5-Sometimes	5-Sometimes	5-Sometimes	5-Sometimes	4-Occasionally	4-Occasionally	5-Sometimes	3-Rarely	5-Sometimes	6-Often	6-Often	6-Often	6-Often	2-Very rarely
91	2025-02-21 12:48:19	2025-02-21 12:55:33	anonymous		English (United Kingdom)‎		anonymous	Male	19	Freshman	4-Occasionally	5-Sometimes	5-Sometimes	6-Often	3-Rarely	5-Sometimes	5-Sometimes	5-Sometimes	4-Occasionally	6-Often	4-Occasionally	4-Occasionally	5-Sometimes	5-Sometimes	5-Sometimes	4-Occasionally	4-Occasionally	5-Sometimes	6-Often	5-Sometimes	5-Sometimes	2-Very rarely	5-Sometimes	4-Occasionally
92	2025-02-21 12:53:10	2025-02-21 12:56:19	anonymous		English (United Kingdom)‎		anonymous	Male	18	Freshman	4-Occasionally	4-Occasionally	4-Occasionally	4-Occasionally	4-Occasionally	4-Occasionally	4-Occasionally	4-Occasionally	4-Occasionally	4-Occasionally	4-Occasionally	4-Occasionally	4-Occasionally	4-Occasionally	4-Occasionally	4-Occasionally	4-Occasionally	4-Occasionally	4-Occasionally	4-Occasionally	4-Occasionally	4-Occasionally	4-Occasionally	4-Occasionally
93	2025-02-21 12:51:32	2025-02-21 12:56:55	anonymous		English (United Kingdom)‎		anonymous	Female	18	Freshman	6-Often	2-Very rarely	6-Often	6-Often	6-Often	4-Occasionally	6-Often	6-Often	6-Often	6-Often	6-Often	6-Often	6-Often	2-Very rarely	6-Often	6-Often	6-Often	3-Rarely	6-Often	6-Often	6-Often	6-Often	6-Often	2-Very rarely
94	2025-02-21 12:54:29	2025-02-21 13:00:00	anonymous		English (United Kingdom)‎		anonymous	Male	20	Freshman	6-Often	4-Occasionally	5-Sometimes	6-Often	6-Often	5-Sometimes	5-Sometimes	5-Sometimes	5-Sometimes	5-Sometimes	6-Often	6-Often	6-Often	3-Rarely	5-Sometimes	5-Sometimes	6-Often	5-Sometimes	5-Sometimes	5-Sometimes	6-Often	5-Sometimes	6-Often	4-Occasionally
95	2025-02-21 12:58:14	2025-02-21 13:00:41	anonymous		English (United Kingdom)‎		anonymous	Male	18	Freshman	6-Often	6-Often	5-Sometimes	3-Rarely	6-Often	5-Sometimes	6-Often	5-Sometimes	5-Sometimes	6-Often	6-Often	7-Always	7-Always	6-Often	7-Always	7-Always	5-Sometimes	7-Always	7-Always	3-Rarely	7-Always	7-Always	5-Sometimes	7-Always
96	2025-02-21 12:57:06	2025-02-21 13:00:44	anonymous		English (United Kingdom)‎		anonymous	Male	20	Freshman	1-Never	1-Never	1-Never	1-Never	1-Never	1-Never	1-Never	1-Never	1-Never	1-Never	1-Never	1-Never	1-Never	1-Never	1-Never	1-Never	1-Never	1-Never	1-Never	1-Never	1-Never	1-Never	1-Never	1-Never
97	2025-02-21 12:57:46	2025-02-21 13:02:51	anonymous		English (United Kingdom)‎		anonymous	Male	20	Freshman	4-Occasionally	4-Occasionally	4-Occasionally	4-Occasionally	4-Occasionally	4-Occasionally	4-Occasionally	4-Occasionally	4-Occasionally	4-Occasionally	4-Occasionally	4-Occasionally	4-Occasionally	4-Occasionally	4-Occasionally	4-Occasionally	4-Occasionally	4-Occasionally	4-Occasionally	4-Occasionally	4-Occasionally	4-Occasionally	4-Occasionally	4-Occasionally
98	2025-02-21 13:01:00	2025-02-21 13:03:06	anonymous		English (United Kingdom)‎		anonymous	Male	19	Freshman	1-Never	1-Never	1-Never	3-Rarely	3-Rarely	2-Very rarely	1-Never	5-Sometimes	4-Occasionally	3-Rarely	2-Very rarely	2-Very rarely	4-Occasionally	5-Sometimes	4-Occasionally	4-Occasionally	1-Never	2-Very rarely	1-Never	1-Never	6-Often	2-Very rarely	2-Very rarely	2-Very rarely
99	2025-02-21 13:01:53	2025-02-21 13:05:45	anonymous		English (United Kingdom)‎		anonymous	Female	18	Freshman	5-Sometimes	5-Sometimes	5-Sometimes	4-Occasionally	4-Occasionally	4-Occasionally	4-Occasionally	4-Occasionally	4-Occasionally	4-Occasionally	6-Often	4-Occasionally	4-Occasionally	4-Occasionally	4-Occasionally	4-Occasionally	4-Occasionally	4-Occasionally	4-Occasionally	4-Occasionally	6-Often	6-Often	6-Often	4-Occasionally
100	2025-02-21 13:02:24	2025-02-21 13:10:11	anonymous		English (United Kingdom)‎		anonymous	Male	19	Freshman	6-Often	3-Rarely	6-Often	6-Often	5-Sometimes	5-Sometimes	5-Sometimes	5-Sometimes	6-Often	6-Often	6-Often	6-Often	5-Sometimes	3-Rarely	5-Sometimes	5-Sometimes	6-Often	2-Very rarely	5-Sometimes	4-Occasionally	6-Often	6-Often	6-Often	5-Sometimes
101	2025-02-21 13:01:36	2025-02-21 13:11:49	anonymous		English (United Kingdom)‎		anonymous	Female	18	Freshman	6-Often	3-Rarely	6-Often	6-Often	6-Often	6-Often	6-Often	4-Occasionally	6-Often	6-Often	6-Often	6-Often	6-Often	3-Rarely	5-Sometimes	6-Often	5-Sometimes	5-Sometimes	6-Often	6-Often	6-Often	6-Often	6-Often	3-Rarely
102	2025-02-21 13:08:52	2025-02-21 13:13:15	anonymous		English (United Kingdom)‎		anonymous	Male	18		1-Never	2-Very rarely	1-Never	1-Never	1-Never	1-Never	1-Never	1-Never	1-Never	1-Never	1-Never	1-Never	1-Never	1-Never	1-Never	1-Never	1-Never	1-Never	1-Never	1-Never	1-Never	1-Never	1-Never	1-Never
103	2025-02-21 13:10:15	2025-02-21 13:16:08	anonymous		English (United Kingdom)‎		anonymous	Male	18	Freshman	6-Often	5-Sometimes	5-Sometimes	4-Occasionally	4-Occasionally	5-Sometimes	4-Occasionally	5-Sometimes	4-Occasionally	5-Sometimes	4-Occasionally	5-Sometimes	3-Rarely	5-Sometimes	3-Rarely	5-Sometimes	4-Occasionally	5-Sometimes	4-Occasionally	3-Rarely	5-Sometimes	3-Rarely	4-Occasionally	5-Sometimes
104	2025-02-21 13:14:14	2025-02-21 13:20:26	anonymous		English (United Kingdom)‎		anonymous	Male	19	Freshman	4-Occasionally	4-Occasionally	4-Occasionally	4-Occasionally	4-Occasionally	4-Occasionally	4-Occasionally	4-Occasionally	4-Occasionally	4-Occasionally	4-Occasionally	4-Occasionally	4-Occasionally	4-Occasionally	4-Occasionally	4-Occasionally	4-Occasionally	4-Occasionally	4-Occasionally	4-Occasionally	4-Occasionally	4-Occasionally	4-Occasionally	4-Occasionally
105	2025-02-21 13:17:27	2025-02-21 13:22:08	anonymous		English (United Kingdom)‎		anonymous	Male	20	Freshman	4-Occasionally	4-Occasionally	5-Sometimes	6-Often	6-Often	5-Sometimes	5-Sometimes	5-Sometimes	6-Often	5-Sometimes	5-Sometimes	6-Often	5-Sometimes	6-Often	5-Sometimes	6-Often	6-Often	5-Sometimes	6-Often	6-Often	5-Sometimes	5-Sometimes	6-Often	6-Often
106	2025-02-21 13:22:52	2025-02-21 13:26:15	anonymous		English (United Kingdom)‎		anonymous	Male	18	Freshman	5-Sometimes	1-Never	5-Sometimes	5-Sometimes	5-Sometimes	5-Sometimes	5-Sometimes	5-Sometimes	5-Sometimes	5-Sometimes	5-Sometimes	5-Sometimes	5-Sometimes	5-Sometimes	5-Sometimes	5-Sometimes	5-Sometimes	5-Sometimes	5-Sometimes	5-Sometimes	5-Sometimes	5-Sometimes	5-Sometimes	5-Sometimes
107	2025-02-21 13:23:52	2025-02-21 13:27:34	anonymous		English (United Kingdom)‎		anonymous	Male	18	Freshman	3-Rarely	2-Very rarely	2-Very rarely	3-Rarely	4-Occasionally	3-Rarely	3-Rarely	2-Very rarely	2-Very rarely	3-Rarely	2-Very rarely	2-Very rarely	3-Rarely	2-Very rarely	3-Rarely	2-Very rarely	3-Rarely	2-Very rarely	2-Very rarely	2-Very rarely	4-Occasionally	2-Very rarely	5-Sometimes	2-Very rarely
108	2025-02-21 13:25:10	2025-02-21 13:28:44	anonymous		English (United Kingdom)‎		anonymous	Male	18	Sophomore	4-Occasionally	4-Occasionally	4-Occasionally	4-Occasionally	4-Occasionally	4-Occasionally	4-Occasionally	4-Occasionally	4-Occasionally	4-Occasionally	4-Occasionally	4-Occasionally	4-Occasionally	4-Occasionally	4-Occasionally	4-Occasionally	4-Occasionally	4-Occasionally	4-Occasionally	4-Occasionally	4-Occasionally	4-Occasionally	4-Occasionally	4-Occasionally
109	2025-02-21 13:23:50	2025-02-21 13:31:19	anonymous		English (United Kingdom)‎		anonymous	Male	19		4-Occasionally	4-Occasionally	4-Occasionally	4-Occasionally	4-Occasionally	4-Occasionally	4-Occasionally	4-Occasionally	4-Occasionally	4-Occasionally	4-Occasionally	4-Occasionally	4-Occasionally	4-Occasionally	4-Occasionally	4-Occasionally	4-Occasionally	4-Occasionally	4-Occasionally	4-Occasionally	4-Occasionally	4-Occasionally	4-Occasionally	2-Very rarely
110	2025-02-21 13:31:48	2025-02-21 13:35:14	anonymous		English (United Kingdom)‎		anonymous	Male	19	Freshman	5-Sometimes	5-Sometimes	5-Sometimes	5-Sometimes	5-Sometimes	5-Sometimes	5-Sometimes	5-Sometimes	5-Sometimes	5-Sometimes	5-Sometimes	5-Sometimes	5-Sometimes	5-Sometimes	5-Sometimes	5-Sometimes	5-Sometimes	5-Sometimes	5-Sometimes	5-Sometimes	5-Sometimes	5-Sometimes	5-Sometimes	5-Sometimes
111	2025-02-21 13:34:30	2025-02-21 13:38:32	anonymous		English (United Kingdom)‎		anonymous	Male	19	Freshman	1-Never	1-Never	1-Never	1-Never	1-Never	1-Never	1-Never	1-Never	1-Never	1-Never	1-Never	1-Never	1-Never	1-Never	1-Never	1-Never	1-Never	1-Never	1-Never	1-Never	1-Never	1-Never	2-Very rarely	1-Never
112	2025-02-21 13:41:52	2025-02-21 13:45:10	anonymous		English (United Kingdom)‎		anonymous	Female	18	Freshman	4-Occasionally	4-Occasionally	4-Occasionally	5-Sometimes	4-Occasionally	3-Rarely	4-Occasionally	3-Rarely	4-Occasionally	4-Occasionally	4-Occasionally	4-Occasionally	4-Occasionally	4-Occasionally	5-Sometimes	3-Rarely	5-Sometimes	4-Occasionally	4-Occasionally	5-Sometimes	4-Occasionally	3-Rarely	2-Very rarely	3-Rarely
113	2025-02-21 13:41:28	2025-02-21 13:46:06	anonymous		English (United Kingdom)‎		anonymous	Male	21	Freshman	6-Often	6-Often	6-Often	6-Often	6-Often	6-Often	6-Often	6-Often	6-Often	6-Often	6-Often	6-Often	6-Often	6-Often	6-Often	6-Often	6-Often	6-Often	6-Often	6-Often	6-Often	6-Often	6-Often	6-Often
114	2025-02-21 13:42:59	2025-02-21 13:50:45	anonymous		English (United Kingdom)‎		anonymous	Male	18	Freshman	6-Often	3-Rarely	6-Often	6-Often	7-Always	5-Sometimes	6-Often	7-Always	6-Often	7-Always	6-Often	5-Sometimes	6-Often	3-Rarely	5-Sometimes	6-Often	6-Often	5-Sometimes	6-Often	6-Often	7-Always	6-Often	7-Always	3-Rarely
115	2025-02-21 13:47:28	2025-02-21 13:51:19	anonymous		English (United Kingdom)‎		anonymous	Female	20		4-Occasionally	4-Occasionally	4-Occasionally	4-Occasionally	4-Occasionally	4-Occasionally	4-Occasionally	4-Occasionally	4-Occasionally	4-Occasionally	4-Occasionally	4-Occasionally	4-Occasionally	4-Occasionally	4-Occasionally	4-Occasionally	4-Occasionally	4-Occasionally	4-Occasionally	5-Sometimes	5-Sometimes	5-Sometimes	5-Sometimes	4-Occasionally
116	2025-02-21 13:48:13	2025-02-21 13:55:47	anonymous		English (United Kingdom)‎		anonymous	Male	18	Freshman	4-Occasionally	4-Occasionally	4-Occasionally	4-Occasionally	4-Occasionally	4-Occasionally	4-Occasionally	4-Occasionally	4-Occasionally	4-Occasionally	4-Occasionally	4-Occasionally	4-Occasionally	4-Occasionally	3-Rarely	4-Occasionally	4-Occasionally	4-Occasionally	3-Rarely	3-Rarely	7-Always	5-Sometimes	5-Sometimes	5-Sometimes
117	2025-02-21 13:52:55	2025-02-21 13:57:09	anonymous		English (United Kingdom)‎		anonymous	Female	18	Freshman	4-Occasionally	6-Often	4-Occasionally	3-Rarely	1-Never	1-Never	5-Sometimes	1-Never	2-Very rarely	4-Occasionally	2-Very rarely	1-Never	1-Never	1-Never	1-Never	1-Never	1-Never	1-Never	1-Never	1-Never	1-Never	1-Never	1-Never	1-Never
118	2025-02-21 13:55:34	2025-02-21 13:57:50	anonymous		English (United Kingdom)‎		anonymous	Male	19	Freshman	1-Never	1-Never	1-Never	1-Never	1-Never	1-Never	1-Never	1-Never	1-Never	1-Never	1-Never	1-Never	1-Never	1-Never	1-Never	1-Never	1-Never	1-Never	1-Never	1-Never	1-Never	1-Never	1-Never	1-Never
119	2025-02-21 13:53:02	2025-02-21 13:59:28	anonymous		English (United Kingdom)‎		anonymous	Male	20		6-Often	6-Often	6-Often	6-Often	6-Often	6-Often	6-Often	6-Often	6-Often	6-Often	6-Often	6-Often	6-Often	6-Often	6-Often	6-Often	6-Often	6-Often	6-Often	6-Often	6-Often	6-Often	6-Often	6-Often
120	2025-02-21 13:55:11	2025-02-21 14:01:03	anonymous		English (United Kingdom)‎		anonymous	Male	19	Junior	5-Sometimes	5-Sometimes	6-Often	6-Often	6-Often	4-Occasionally	6-Often	4-Occasionally	4-Occasionally	5-Sometimes	6-Often	6-Often	6-Often	6-Often	6-Often	6-Often	5-Sometimes	5-Sometimes	6-Often	4-Occasionally	6-Often	5-Sometimes	5-Sometimes	5-Sometimes
121	2025-02-21 14:21:35	2025-02-21 14:23:47	anonymous		English (United Kingdom)‎		anonymous	Male	19	Freshman	6-Often	6-Often	6-Often	6-Often	6-Often	6-Often	6-Often	6-Often	6-Often	6-Often	6-Often	6-Often	6-Often	6-Often	6-Often	6-Often	6-Often	6-Often	6-Often	6-Often	6-Often	6-Often	6-Often	6-Often
122	2025-02-21 14:31:21	2025-02-21 14:33:55	anonymous		English (United Kingdom)‎		anonymous	Male	19	Freshman	1-Never	1-Never	2-Very rarely	3-Rarely	4-Occasionally	2-Very rarely	2-Very rarely	2-Very rarely	2-Very rarely	2-Very rarely	2-Very rarely	2-Very rarely	2-Very rarely	2-Very rarely	2-Very rarely	2-Very rarely	1-Never	2-Very rarely	3-Rarely	3-Rarely	3-Rarely	2-Very rarely	3-Rarely	2-Very rarely
123	2025-02-21 14:25:33	2025-02-21 14:34:14	anonymous		English (United Kingdom)‎		anonymous	Female	19		5-Sometimes	5-Sometimes	5-Sometimes	5-Sometimes	5-Sometimes	6-Often	4-Occasionally	3-Rarely	5-Sometimes	5-Sometimes	5-Sometimes	5-Sometimes	6-Often	5-Sometimes	5-Sometimes	6-Often	5-Sometimes	5-Sometimes	5-Sometimes	6-Often	6-Often	5-Sometimes	5-Sometimes	5-Sometimes
124	2025-02-21 14:32:45	2025-02-21 14:35:26	anonymous		English (United Kingdom)‎		anonymous	Male	18	Freshman	3-Rarely	3-Rarely	3-Rarely	3-Rarely	3-Rarely	3-Rarely	3-Rarely	3-Rarely	3-Rarely	3-Rarely	3-Rarely	3-Rarely	3-Rarely	3-Rarely	3-Rarely	3-Rarely	3-Rarely	3-Rarely	3-Rarely	3-Rarely	3-Rarely	3-Rarely	3-Rarely	3-Rarely
125	2025-02-21 14:28:55	2025-02-21 14:36:06	anonymous		English (United Kingdom)‎		anonymous	Male	19	Freshman	6-Often	3-Rarely	6-Often	6-Often	6-Often	4-Occasionally	6-Often	6-Often	6-Often	5-Sometimes	4-Occasionally	6-Often	6-Often	6-Often	6-Often	6-Often	6-Often	6-Often	6-Often	6-Often	6-Often	6-Often	6-Often	5-Sometimes
126	2025-02-21 14:30:47	2025-02-21 14:37:29	anonymous		English (United Kingdom)‎		anonymous	Male	18	Freshman	3-Rarely	3-Rarely	3-Rarely	6-Often	3-Rarely	3-Rarely	3-Rarely	3-Rarely	3-Rarely	3-Rarely	3-Rarely	3-Rarely	3-Rarely	3-Rarely	3-Rarely	3-Rarely	3-Rarely	3-Rarely	3-Rarely	3-Rarely	3-Rarely	3-Rarely	3-Rarely	3-Rarely
127	2025-02-21 14:38:49	2025-02-21 14:46:06	anonymous		English (United Kingdom)‎		anonymous	Female	20	Freshman	3-Rarely	3-Rarely	6-Often	6-Often	3-Rarely	2-Very rarely	4-Occasionally	5-Sometimes	6-Often	5-Sometimes	4-Occasionally	4-Occasionally	6-Often	6-Often	5-Sometimes	6-Often	5-Sometimes	4-Occasionally	6-Often	4-Occasionally	6-Often	5-Sometimes	5-Sometimes	3-Rarely
128	2025-02-21 14:40:00	2025-02-21 14:47:59	anonymous		English (United Kingdom)‎		anonymous	Male	20	Freshman	6-Often	3-Rarely	7-Always	6-Often	6-Often	6-Often	6-Often	5-Sometimes	6-Often	6-Often	6-Often	6-Often	6-Often	6-Often	6-Often	7-Always	7-Always	7-Always	6-Often	6-Often	7-Always	7-Always	7-Always	3-Rarely
129	2025-02-21 14:41:42	2025-02-21 14:49:27	anonymous		English (United Kingdom)‎		anonymous	Female	19	Freshman	6-Often	3-Rarely	6-Often	6-Often	6-Often	6-Often	5-Sometimes	4-Occasionally	6-Often	6-Often	4-Occasionally	6-Often	5-Sometimes	5-Sometimes	5-Sometimes	5-Sometimes	5-Sometimes	4-Occasionally	6-Often	6-Often	6-Often	6-Often	5-Sometimes	3-Rarely
130	2025-02-21 14:28:12	2025-02-21 15:23:49	anonymous		English (United Kingdom)‎		anonymous	Female	19		3-Rarely	3-Rarely	3-Rarely	3-Rarely	3-Rarely	3-Rarely	3-Rarely	3-Rarely	2-Very rarely	3-Rarely	2-Very rarely	2-Very rarely	4-Occasionally	5-Sometimes	3-Rarely	4-Occasionally	4-Occasionally	3-Rarely	4-Occasionally	4-Occasionally	7-Always	5-Sometimes	4-Occasionally	3-Rarely
131	2025-02-21 15:21:35	2025-02-21 15:28:04	anonymous		English (United Kingdom)‎		anonymous	Male	18	Freshman	6-Often	3-Rarely	5-Sometimes	6-Often	6-Often	6-Often	6-Often	6-Often	6-Often	6-Often	5-Sometimes	6-Often	6-Often	6-Often	5-Sometimes	5-Sometimes	5-Sometimes	6-Often	6-Often	6-Often	6-Often	6-Often	6-Often	5-Sometimes
132	2025-02-21 15:45:38	2025-02-21 15:47:46	anonymous		English (United Kingdom)‎		anonymous	Female	19	Sophomore	1-Never	1-Never	1-Never	1-Never	1-Never	1-Never	1-Never	1-Never	1-Never	1-Never	1-Never	1-Never	1-Never	1-Never	1-Never	1-Never	1-Never	1-Never	1-Never	1-Never	1-Never	1-Never	1-Never	1-Never
133	2025-02-21 17:47:33	2025-02-21 17:51:11	anonymous		English (United Kingdom)‎		anonymous	Male	19	Freshman	6-Often	5-Sometimes	5-Sometimes	6-Often	5-Sometimes	6-Often	4-Occasionally	5-Sometimes	5-Sometimes	4-Occasionally	6-Often	5-Sometimes	4-Occasionally	6-Often	5-Sometimes	6-Often	5-Sometimes	4-Occasionally	5-Sometimes	6-Often	6-Often	6-Often	7-Always	5-Sometimes
134	2025-02-21 17:48:04	2025-02-21 17:54:57	anonymous		English (United Kingdom)‎		anonymous	Male	20		7-Always	6-Often	6-Often	7-Always	7-Always	6-Often	7-Always	6-Often	7-Always	7-Always	6-Often	7-Always	7-Always	6-Often	7-Always	6-Often	7-Always	7-Always	7-Always	7-Always	7-Always	7-Always	7-Always	7-Always
135	2025-02-21 17:55:22	2025-02-21 18:04:29	anonymous		English (United Kingdom)‎		anonymous	Male	28		5-Sometimes	5-Sometimes	5-Sometimes	3-Rarely	6-Often	6-Often	6-Often	6-Often	2-Very rarely	4-Occasionally	5-Sometimes	4-Occasionally	3-Rarely	3-Rarely	5-Sometimes	5-Sometimes	5-Sometimes	5-Sometimes	4-Occasionally	4-Occasionally	5-Sometimes	5-Sometimes	5-Sometimes	2-Very rarely
136	2025-02-21 18:36:30	2025-02-21 18:42:03	anonymous		English (United Kingdom)‎		anonymous	Female	19	Freshman	5-Sometimes	4-Occasionally	2-Very rarely	5-Sometimes	4-Occasionally	5-Sometimes	4-Occasionally	4-Occasionally	5-Sometimes	5-Sometimes	4-Occasionally	3-Rarely	5-Sometimes	4-Occasionally	5-Sometimes	4-Occasionally	4-Occasionally	4-Occasionally	4-Occasionally	3-Rarely	5-Sometimes	4-Occasionally	5-Sometimes	5-Sometimes
137	2025-02-21 18:44:12	2025-02-21 18:48:13	anonymous		English (United Kingdom)‎		anonymous	Male	21	Freshman	5-Sometimes	5-Sometimes	5-Sometimes	5-Sometimes	4-Occasionally	4-Occasionally	4-Occasionally	4-Occasionally	4-Occasionally	3-Rarely	3-Rarely	4-Occasionally	5-Sometimes	5-Sometimes	5-Sometimes	5-Sometimes	5-Sometimes	6-Often	5-Sometimes	5-Sometimes	6-Often	6-Often	5-Sometimes	5-Sometimes
138	2025-02-21 18:47:46	2025-02-21 18:50:34	anonymous		English (United Kingdom)‎		anonymous	Male	21	Freshman	4-Occasionally	4-Occasionally	4-Occasionally	4-Occasionally	4-Occasionally	4-Occasionally	4-Occasionally	4-Occasionally	4-Occasionally	4-Occasionally	4-Occasionally	4-Occasionally	4-Occasionally	4-Occasionally	4-Occasionally	4-Occasionally	4-Occasionally	4-Occasionally	4-Occasionally	4-Occasionally	4-Occasionally	4-Occasionally	4-Occasionally	4-Occasionally
139	2025-02-21 18:48:53	2025-02-21 18:51:29	anonymous		English (United Kingdom)‎		anonymous	Male	21	Freshman	4-Occasionally	5-Sometimes	5-Sometimes	5-Sometimes	5-Sometimes	5-Sometimes	4-Occasionally	5-Sometimes	5-Sometimes	5-Sometimes	5-Sometimes	4-Occasionally	5-Sometimes	5-Sometimes	5-Sometimes	5-Sometimes	5-Sometimes	5-Sometimes	5-Sometimes	5-Sometimes	5-Sometimes	5-Sometimes	5-Sometimes	5-Sometimes
140	2025-02-21 18:47:43	2025-02-21 18:52:15	anonymous		English (United Kingdom)‎		anonymous	Male	19	Freshman	3-Rarely	4-Occasionally	3-Rarely	6-Often	6-Often	5-Sometimes	5-Sometimes	6-Often	6-Often	5-Sometimes	5-Sometimes	5-Sometimes	5-Sometimes	5-Sometimes	5-Sometimes	5-Sometimes	6-Often	4-Occasionally	5-Sometimes	5-Sometimes	4-Occasionally	5-Sometimes	4-Occasionally	4-Occasionally
141	2025-02-21 18:55:36	2025-02-21 18:58:05	anonymous		English (United Kingdom)‎		anonymous	Male	18	Freshman	4-Occasionally	4-Occasionally	4-Occasionally	4-Occasionally	4-Occasionally	4-Occasionally	4-Occasionally	4-Occasionally	4-Occasionally	4-Occasionally	4-Occasionally	4-Occasionally	4-Occasionally	4-Occasionally	4-Occasionally	4-Occasionally	4-Occasionally	4-Occasionally	4-Occasionally	4-Occasionally	4-Occasionally	4-Occasionally	4-Occasionally	4-Occasionally
142	2025-02-21 18:56:01	2025-02-21 18:58:49	anonymous		English (United Kingdom)‎		anonymous	Male	19	Freshman	6-Often	5-Sometimes	4-Occasionally	6-Often	6-Often	5-Sometimes	5-Sometimes	6-Often	4-Occasionally	6-Often	5-Sometimes	5-Sometimes	5-Sometimes	5-Sometimes	5-Sometimes	6-Often	5-Sometimes	5-Sometimes	6-Often	5-Sometimes	6-Often	5-Sometimes	5-Sometimes	6-Often
143	2025-02-21 18:56:12	2025-02-21 18:58:54	anonymous		English (United Kingdom)‎		anonymous	Male	19	Freshman	4-Occasionally	3-Rarely	4-Occasionally	3-Rarely	3-Rarely	4-Occasionally	3-Rarely	3-Rarely	4-Occasionally	4-Occasionally	4-Occasionally	4-Occasionally	4-Occasionally	3-Rarely	3-Rarely	3-Rarely	4-Occasionally	3-Rarely	4-Occasionally	3-Rarely	4-Occasionally	5-Sometimes	4-Occasionally	4-Occasionally
144	2025-02-21 18:51:03	2025-02-21 18:59:03	anonymous		English (United Kingdom)‎		anonymous	Female	19	Freshman	5-Sometimes	3-Rarely	5-Sometimes	5-Sometimes	5-Sometimes	5-Sometimes	5-Sometimes	6-Often	5-Sometimes	5-Sometimes	5-Sometimes	6-Often	6-Often	3-Rarely	6-Often	6-Often	6-Often	5-Sometimes	5-Sometimes	5-Sometimes	5-Sometimes	5-Sometimes	5-Sometimes	3-Rarely
145	2025-02-21 18:56:42	2025-02-21 19:00:19	anonymous		English (United Kingdom)‎		anonymous	Male	19	Freshman	3-Rarely	3-Rarely	3-Rarely	3-Rarely	3-Rarely	3-Rarely	3-Rarely	3-Rarely	3-Rarely	3-Rarely	2-Very rarely	2-Very rarely	2-Very rarely	2-Very rarely	2-Very rarely	2-Very rarely	2-Very rarely	2-Very rarely	2-Very rarely	2-Very rarely	2-Very rarely	2-Very rarely	2-Very rarely	2-Very rarely
146	2025-02-21 18:56:34	2025-02-21 19:00:20	anonymous		English (United Kingdom)‎		anonymous	Female	19	Freshman	4-Occasionally	4-Occasionally	4-Occasionally	5-Sometimes	4-Occasionally	4-Occasionally	5-Sometimes	5-Sometimes	4-Occasionally	4-Occasionally	5-Sometimes	5-Sometimes	6-Often	6-Often	5-Sometimes	6-Often	5-Sometimes	4-Occasionally	5-Sometimes	5-Sometimes	6-Often	5-Sometimes	4-Occasionally	5-Sometimes
147	2025-02-21 18:58:23	2025-02-21 19:00:53	anonymous		English (United Kingdom)‎		anonymous	Female	18	Freshman	4-Occasionally	4-Occasionally	4-Occasionally	4-Occasionally	4-Occasionally	4-Occasionally	4-Occasionally	4-Occasionally	4-Occasionally	4-Occasionally	4-Occasionally	4-Occasionally	4-Occasionally	4-Occasionally	4-Occasionally	4-Occasionally	4-Occasionally	4-Occasionally	4-Occasionally	4-Occasionally	4-Occasionally	4-Occasionally	4-Occasionally	4-Occasionally
148	2025-02-21 18:57:49	2025-02-21 19:00:56	anonymous		English (United Kingdom)‎		anonymous	Female	18	Freshman	4-Occasionally	4-Occasionally	4-Occasionally	4-Occasionally	4-Occasionally	4-Occasionally	4-Occasionally	4-Occasionally	4-Occasionally	4-Occasionally	4-Occasionally	4-Occasionally	4-Occasionally	4-Occasionally	4-Occasionally	4-Occasionally	4-Occasionally	4-Occasionally	4-Occasionally	4-Occasionally	4-Occasionally	4-Occasionally	4-Occasionally	4-Occasionally
149	2025-02-21 18:58:20	2025-02-21 19:01:42	anonymous		English (United Kingdom)‎		anonymous	Female	19	Freshman	4-Occasionally	4-Occasionally	4-Occasionally	4-Occasionally	5-Sometimes	3-Rarely	4-Occasionally	4-Occasionally	4-Occasionally	4-Occasionally	5-Sometimes	4-Occasionally	4-Occasionally	4-Occasionally	4-Occasionally	4-Occasionally	4-Occasionally	5-Sometimes	4-Occasionally	4-Occasionally	4-Occasionally	4-Occasionally	5-Sometimes	4-Occasionally
150	2025-02-21 19:01:15	2025-02-21 19:02:51	anonymous		English (United Kingdom)‎		anonymous	Male	19	Freshman	3-Rarely	3-Rarely	3-Rarely	3-Rarely	3-Rarely	3-Rarely	3-Rarely	3-Rarely	3-Rarely	3-Rarely	3-Rarely	3-Rarely	3-Rarely	3-Rarely	3-Rarely	3-Rarely	3-Rarely	3-Rarely	3-Rarely	3-Rarely	3-Rarely	3-Rarely	3-Rarely	3-Rarely
151	2025-02-21 19:02:14	2025-02-21 19:04:08	anonymous		English (United Kingdom)‎		anonymous	Female	18	Freshman	5-Sometimes	5-Sometimes	5-Sometimes	5-Sometimes	5-Sometimes	5-Sometimes	5-Sometimes	5-Sometimes	5-Sometimes	5-Sometimes	5-Sometimes	5-Sometimes	5-Sometimes	5-Sometimes	5-Sometimes	5-Sometimes	5-Sometimes	5-Sometimes	5-Sometimes	5-Sometimes	5-Sometimes	5-Sometimes	5-Sometimes	5-Sometimes
152	2025-02-21 19:01:15	2025-02-21 19:06:06	anonymous		English (United Kingdom)‎		anonymous	Female	19	Freshman	4-Occasionally	4-Occasionally	4-Occasionally	4-Occasionally	4-Occasionally	4-Occasionally	4-Occasionally	4-Occasionally	4-Occasionally	4-Occasionally	4-Occasionally	4-Occasionally	4-Occasionally	4-Occasionally	4-Occasionally	4-Occasionally	4-Occasionally	4-Occasionally	4-Occasionally	4-Occasionally	4-Occasionally	4-Occasionally	4-Occasionally	4-Occasionally
153	2025-02-21 18:57:30	2025-02-21 19:14:50	anonymous		English (United Kingdom)‎		anonymous	Male	18	Freshman	2-Very rarely	3-Rarely	3-Rarely	3-Rarely	2-Very rarely	2-Very rarely	2-Very rarely	2-Very rarely	2-Very rarely	2-Very rarely	3-Rarely	3-Rarely	4-Occasionally	6-Often	3-Rarely	2-Very rarely	3-Rarely	2-Very rarely	2-Very rarely	4-Occasionally	6-Often	2-Very rarely	5-Sometimes	5-Sometimes
154	2025-02-21 19:13:03	2025-02-21 19:15:14	anonymous		English (United Kingdom)‎		anonymous	Female	18	Freshman	4-Occasionally	4-Occasionally	4-Occasionally	4-Occasionally	4-Occasionally	4-Occasionally	4-Occasionally	4-Occasionally	4-Occasionally	4-Occasionally	4-Occasionally	4-Occasionally	4-Occasionally	4-Occasionally	4-Occasionally	4-Occasionally	4-Occasionally	4-Occasionally	4-Occasionally	4-Occasionally	4-Occasionally	4-Occasionally	4-Occasionally	4-Occasionally
155	2025-02-21 19:12:04	2025-02-21 19:15:47	anonymous		English (United Kingdom)‎		anonymous	Male	20	Freshman	5-Sometimes	5-Sometimes	6-Often	7-Always	5-Sometimes	4-Occasionally	5-Sometimes	6-Often	4-Occasionally	6-Often	6-Often	7-Always	6-Often	6-Often	7-Always	5-Sometimes	6-Often	7-Always	4-Occasionally	6-Often	5-Sometimes	6-Often	6-Often	6-Often
156	2025-02-21 19:17:36	2025-02-21 19:20:57	anonymous		English (United Kingdom)‎		anonymous	Male	18	Senior	5-Sometimes	5-Sometimes	5-Sometimes	5-Sometimes	5-Sometimes	5-Sometimes	5-Sometimes	5-Sometimes	5-Sometimes	5-Sometimes	5-Sometimes	5-Sometimes	5-Sometimes	5-Sometimes	5-Sometimes	5-Sometimes	5-Sometimes	5-Sometimes	5-Sometimes	5-Sometimes	5-Sometimes	5-Sometimes	5-Sometimes	5-Sometimes
157	2025-02-21 19:20:33	2025-02-21 19:24:44	anonymous		English (United Kingdom)‎		anonymous	Male	18	Freshman	1-Never	2-Very rarely	3-Rarely	5-Sometimes	4-Occasionally	5-Sometimes	4-Occasionally	5-Sometimes	5-Sometimes	5-Sometimes	4-Occasionally	4-Occasionally	5-Sometimes	5-Sometimes	5-Sometimes	2-Very rarely	4-Occasionally	4-Occasionally	5-Sometimes	5-Sometimes	5-Sometimes	5-Sometimes	5-Sometimes	5-Sometimes
158	2025-02-21 19:17:16	2025-02-21 19:26:08	anonymous		English (United Kingdom)‎		anonymous	Female	19	Freshman	6-Often	3-Rarely	6-Often	6-Often	6-Often	6-Often	6-Often	3-Rarely	6-Often	6-Often	6-Often	6-Often	6-Often	2-Very rarely	5-Sometimes	5-Sometimes	6-Often	2-Very rarely	6-Often	6-Often	6-Often	6-Often	6-Often	2-Very rarely
159	2025-02-21 19:24:03	2025-02-21 19:28:05	anonymous		English (United Kingdom)‎		anonymous	Male	20	Freshman	3-Rarely	4-Occasionally	5-Sometimes	4-Occasionally	3-Rarely	3-Rarely	4-Occasionally	6-Often	4-Occasionally	5-Sometimes	5-Sometimes	4-Occasionally	5-Sometimes	5-Sometimes	5-Sometimes	5-Sometimes	5-Sometimes	4-Occasionally	4-Occasionally	5-Sometimes	4-Occasionally	5-Sometimes	4-Occasionally	4-Occasionally
160	2025-02-21 19:33:45	2025-02-21 19:35:38	anonymous		English (United Kingdom)‎		anonymous	Female	18	Freshman	3-Rarely	3-Rarely	4-Occasionally	3-Rarely	4-Occasionally	3-Rarely	4-Occasionally	3-Rarely	5-Sometimes	4-Occasionally	5-Sometimes	3-Rarely	4-Occasionally	5-Sometimes	3-Rarely	5-Sometimes	5-Sometimes	4-Occasionally	3-Rarely	4-Occasionally	3-Rarely	5-Sometimes	4-Occasionally	5-Sometimes
161	2025-02-21 19:43:35	2025-02-21 19:47:03	anonymous		English (United Kingdom)‎		anonymous	Male	19	Senior	3-Rarely	1-Never	1-Never	1-Never	2-Very rarely	4-Occasionally	1-Never	1-Never	1-Never	2-Very rarely	4-Occasionally	1-Never	3-Rarely	4-Occasionally	4-Occasionally	4-Occasionally	4-Occasionally	4-Occasionally	4-Occasionally	4-Occasionally	4-Occasionally	4-Occasionally	4-Occasionally	4-Occasionally
162	2025-02-21 19:45:18	2025-02-21 19:49:16	anonymous		English (United Kingdom)‎		anonymous	Male	19	Freshman	7-Always	7-Always	7-Always	7-Always	7-Always	7-Always	7-Always	7-Always	7-Always	7-Always	7-Always	7-Always	7-Always	7-Always	7-Always	7-Always	7-Always	7-Always	7-Always	7-Always	7-Always	7-Always	7-Always	7-Always
163	2025-02-21 19:46:18	2025-02-21 19:49:55	anonymous		English (United Kingdom)‎		anonymous	Male	19	Freshman	1-Never	1-Never	1-Never	1-Never	1-Never	1-Never	1-Never	1-Never	1-Never	1-Never	1-Never	1-Never	1-Never	1-Never	1-Never	1-Never	1-Never	1-Never	1-Never	1-Never	1-Never	1-Never	1-Never	1-Never
164	2025-02-21 19:55:57	2025-02-21 20:07:36	anonymous		English (United Kingdom)‎		anonymous	Female	18	Freshman	3-Rarely	4-Occasionally	4-Occasionally	4-Occasionally	4-Occasionally	3-Rarely	5-Sometimes	5-Sometimes	3-Rarely	3-Rarely	4-Occasionally	3-Rarely	4-Occasionally	3-Rarely	4-Occasionally	4-Occasionally	5-Sometimes	3-Rarely	4-Occasionally	3-Rarely	3-Rarely	4-Occasionally	4-Occasionally	3-Rarely
165	2025-02-21 20:36:45	2025-02-21 20:40:04	anonymous		English (United Kingdom)‎		anonymous	Male	19		1-Never	1-Never	1-Never	1-Never	1-Never	1-Never	1-Never	1-Never	1-Never	1-Never	1-Never	1-Never	1-Never	1-Never	1-Never	1-Never	1-Never	1-Never	1-Never	1-Never	1-Never	1-Never	1-Never	1-Never
166	2025-02-21 21:38:32	2025-02-21 21:41:55	anonymous		English (United Kingdom)‎		anonymous	Male	19	Freshman	3-Rarely	4-Occasionally	4-Occasionally	5-Sometimes	4-Occasionally	4-Occasionally	4-Occasionally	4-Occasionally	4-Occasionally	4-Occasionally	3-Rarely	4-Occasionally	4-Occasionally	4-Occasionally	5-Sometimes	4-Occasionally	5-Sometimes	5-Sometimes	5-Sometimes	5-Sometimes	5-Sometimes	5-Sometimes	4-Occasionally	4-Occasionally
167	2025-02-22 10:45:41	2025-02-22 11:00:17	anonymous		English (United Kingdom)‎		anonymous	Female	19		4-Occasionally	4-Occasionally	5-Sometimes	5-Sometimes	5-Sometimes	4-Occasionally	5-Sometimes	5-Sometimes	5-Sometimes	6-Often	5-Sometimes	5-Sometimes	6-Often	6-Often	6-Often	7-Always	5-Sometimes	5-Sometimes	6-Often	5-Sometimes	5-Sometimes	6-Often	6-Often	4-Occasionally
168	2025-02-22 11:08:31	2025-02-22 11:14:16	anonymous		English (United Kingdom)‎		anonymous	Male	19	Freshman	6-Often	6-Often	6-Often	6-Often	6-Often	6-Often	6-Often	6-Often	6-Often	6-Often	6-Often	6-Often	6-Often	6-Often	6-Often	6-Often	6-Often	6-Often	6-Often	6-Often	6-Often	6-Often	6-Often	6-Often
169	2025-02-22 11:03:26	2025-02-22 11:15:42	anonymous		English (United Kingdom)‎		anonymous	Male	20	Freshman	6-Often	3-Rarely	4-Occasionally	7-Always	4-Occasionally	6-Often	5-Sometimes	6-Often	5-Sometimes	6-Often	2-Very rarely	4-Occasionally	4-Occasionally	2-Very rarely	4-Occasionally	5-Sometimes	4-Occasionally	3-Rarely	6-Often	6-Often	6-Often	6-Often	6-Often	6-Often
170	2025-02-22 11:15:47	2025-02-22 11:18:36	anonymous		English (United Kingdom)‎		anonymous	Female	18	Freshman	4-Occasionally	4-Occasionally	4-Occasionally	4-Occasionally	4-Occasionally	4-Occasionally	4-Occasionally	4-Occasionally	4-Occasionally	4-Occasionally	4-Occasionally	4-Occasionally	4-Occasionally	4-Occasionally	4-Occasionally	4-Occasionally	4-Occasionally	4-Occasionally	4-Occasionally	4-Occasionally	4-Occasionally	4-Occasionally	4-Occasionally	4-Occasionally
171	2025-02-22 12:15:19	2025-02-22 12:22:51	anonymous		English (United Kingdom)‎		anonymous	Female	25		6-Often	3-Rarely	5-Sometimes	6-Often	6-Often	5-Sometimes	6-Often	5-Sometimes	6-Often	5-Sometimes	6-Often	6-Often	5-Sometimes	3-Rarely	6-Often	7-Always	5-Sometimes	6-Often	6-Often	5-Sometimes	6-Often	6-Often	6-Often	5-Sometimes
172	2025-02-22 12:14:43	2025-02-22 12:24:12	anonymous		English (United Kingdom)‎		anonymous	Male	18	Freshman	4-Occasionally	4-Occasionally	4-Occasionally	4-Occasionally	4-Occasionally	4-Occasionally	4-Occasionally	4-Occasionally	4-Occasionally	4-Occasionally	4-Occasionally	4-Occasionally	4-Occasionally	4-Occasionally	4-Occasionally	4-Occasionally	4-Occasionally	4-Occasionally	4-Occasionally	4-Occasionally	4-Occasionally	4-Occasionally	4-Occasionally	4-Occasionally
173	2025-02-22 15:52:17	2025-02-22 16:13:42	anonymous		English (United Kingdom)‎		anonymous	Female	19	Freshman	6-Often	5-Sometimes	6-Often	5-Sometimes	6-Often	5-Sometimes	6-Often	6-Often	6-Often	5-Sometimes	5-Sometimes	5-Sometimes	4-Occasionally	5-Sometimes	5-Sometimes	5-Sometimes	5-Sometimes	5-Sometimes	6-Often	6-Often	7-Always	5-Sometimes	6-Often	5-Sometimes
174	2025-02-22 23:12:05	2025-02-22 23:17:14	anonymous		English (United Kingdom)‎		anonymous	Male	21	Freshman	5-Sometimes	5-Sometimes	5-Sometimes	5-Sometimes	5-Sometimes	4-Occasionally	4-Occasionally	4-Occasionally	4-Occasionally	4-Occasionally	5-Sometimes	6-Often	4-Occasionally	4-Occasionally	4-Occasionally	4-Occasionally	5-Sometimes	6-Often	4-Occasionally	5-Sometimes	5-Sometimes	5-Sometimes	5-Sometimes	4-Occasionally
175	2025-02-22 23:35:18	2025-02-22 23:37:33	anonymous		English (United Kingdom)‎		anonymous	Female	19	Freshman	5-Sometimes	5-Sometimes	6-Often	6-Often	6-Often	6-Often	6-Often	3-Rarely	6-Often	6-Often	6-Often	4-Occasionally	5-Sometimes	2-Very rarely	2-Very rarely	2-Very rarely	5-Sometimes	6-Often	6-Often	2-Very rarely	2-Very rarely	4-Occasionally	6-Often	5-Sometimes
176	2025-02-24 08:59:47	2025-02-24 09:02:22	anonymous		English (United Kingdom)‎		anonymous	Male	19	Freshman	6-Often	6-Often	6-Often	6-Often	6-Often	6-Often	6-Often	6-Often	6-Often	6-Often	6-Often	6-Often	6-Often	6-Often	6-Often	6-Often	6-Often	6-Often	6-Often	6-Often	6-Often	6-Often	6-Often	6-Often
177	2025-02-24 09:00:17	2025-02-24 09:03:32	anonymous		English (United Kingdom)‎		anonymous	Male	18	Freshman	2-Very rarely	2-Very rarely	2-Very rarely	2-Very rarely	2-Very rarely	2-Very rarely	2-Very rarely	2-Very rarely	2-Very rarely	2-Very rarely	2-Very rarely	2-Very rarely	2-Very rarely	2-Very rarely	2-Very rarely	2-Very rarely	2-Very rarely	2-Very rarely	2-Very rarely	2-Very rarely	2-Very rarely	2-Very rarely	2-Very rarely	2-Very rarely
178	2025-02-24 08:59:50	2025-02-24 09:03:49	anonymous		English (United Kingdom)‎		anonymous	Male	19	Freshman	4-Occasionally	4-Occasionally	4-Occasionally	4-Occasionally	4-Occasionally	4-Occasionally	4-Occasionally	4-Occasionally	4-Occasionally	4-Occasionally	4-Occasionally	4-Occasionally	4-Occasionally	4-Occasionally	5-Sometimes	5-Sometimes	5-Sometimes	5-Sometimes	4-Occasionally	4-Occasionally	4-Occasionally	4-Occasionally	4-Occasionally	4-Occasionally
179	2025-02-24 08:59:49	2025-02-24 09:03:50	anonymous		English (United Kingdom)‎		anonymous	Male	19	Freshman	5-Sometimes	5-Sometimes	5-Sometimes	5-Sometimes	5-Sometimes	5-Sometimes	5-Sometimes	5-Sometimes	5-Sometimes	5-Sometimes	5-Sometimes	5-Sometimes	5-Sometimes	5-Sometimes	6-Often	5-Sometimes	4-Occasionally	4-Occasionally	4-Occasionally	4-Occasionally	4-Occasionally	4-Occasionally	3-Rarely	4-Occasionally
180	2025-02-24 08:59:51	2025-02-24 09:04:00	anonymous		English (United Kingdom)‎		anonymous	Male	19	Freshman	5-Sometimes	6-Often	5-Sometimes	6-Often	4-Occasionally	6-Often	6-Often	4-Occasionally	4-Occasionally	5-Sometimes	6-Often	5-Sometimes	5-Sometimes	4-Occasionally	7-Always	5-Sometimes	5-Sometimes	6-Often	6-Often	5-Sometimes	5-Sometimes	5-Sometimes	6-Often	5-Sometimes
181	2025-02-24 09:01:53	2025-02-24 09:04:30	anonymous		English (United Kingdom)‎		anonymous	Male	20	Freshman	4-Occasionally	5-Sometimes	4-Occasionally	4-Occasionally	5-Sometimes	5-Sometimes	5-Sometimes	4-Occasionally	4-Occasionally	5-Sometimes	5-Sometimes	4-Occasionally	4-Occasionally	5-Sometimes	4-Occasionally	3-Rarely	4-Occasionally	4-Occasionally	4-Occasionally	4-Occasionally	4-Occasionally	4-Occasionally	4-Occasionally	4-Occasionally
182	2025-02-24 09:01:36	2025-02-24 09:04:34	anonymous		English (United Kingdom)‎		anonymous	Male	18	Junior	3-Rarely	5-Sometimes	3-Rarely	6-Often	7-Always	4-Occasionally	6-Often	6-Often	4-Occasionally	6-Often	5-Sometimes	6-Often	2-Very rarely	5-Sometimes	3-Rarely	3-Rarely	7-Always	6-Often	7-Always	1-Never	2-Very rarely	2-Very rarely	5-Sometimes	5-Sometimes
183	2025-02-24 09:00:23	2025-02-24 09:04:50	anonymous		English (United Kingdom)‎		anonymous	Male	21	Freshman	4-Occasionally	5-Sometimes	5-Sometimes	5-Sometimes	4-Occasionally	4-Occasionally	5-Sometimes	4-Occasionally	4-Occasionally	4-Occasionally	3-Rarely	3-Rarely	4-Occasionally	4-Occasionally	5-Sometimes	5-Sometimes	5-Sometimes	4-Occasionally	4-Occasionally	4-Occasionally	4-Occasionally	4-Occasionally	2-Very rarely	4-Occasionally
184	2025-02-24 09:02:02	2025-02-24 09:04:57	anonymous		English (United Kingdom)‎		anonymous	Female	18	Freshman	6-Often	6-Often	6-Often	6-Often	5-Sometimes	5-Sometimes	5-Sometimes	6-Often	6-Often	6-Often	6-Often	6-Often	6-Often	6-Often	6-Often	6-Often	6-Often	6-Often	6-Often	6-Often	6-Often	7-Always	7-Always	6-Often
185	2025-02-24 08:59:57	2025-02-24 09:05:32	anonymous		English (United Kingdom)‎		anonymous	Female	19	Freshman	4-Occasionally	3-Rarely	5-Sometimes	5-Sometimes	4-Occasionally	4-Occasionally	5-Sometimes	4-Occasionally	5-Sometimes	6-Often	6-Often	4-Occasionally	6-Often	3-Rarely	6-Often	6-Often	6-Often	3-Rarely	6-Often	6-Often	7-Always	7-Always	7-Always	3-Rarely
186	2025-02-24 09:00:32	2025-02-24 09:05:33	anonymous		English (United Kingdom)‎		anonymous	Male	18	Freshman	5-Sometimes	5-Sometimes	5-Sometimes	4-Occasionally	6-Often	6-Often	4-Occasionally	6-Often	5-Sometimes	6-Often	5-Sometimes	6-Often	5-Sometimes	6-Often	6-Often	6-Often	5-Sometimes	5-Sometimes	4-Occasionally	4-Occasionally	4-Occasionally	4-Occasionally	5-Sometimes	5-Sometimes
187	2025-02-24 09:00:13	2025-02-24 09:05:43	anonymous		English (United Kingdom)‎		anonymous	Male	19	Freshman	6-Often	6-Often	6-Often	6-Often	6-Often	6-Often	6-Often	6-Often	6-Often	6-Often	6-Often	6-Often	6-Often	6-Often	6-Often	6-Often	6-Often	6-Often	6-Often	6-Often	6-Often	6-Often	6-Often	6-Often
188	2025-02-24 08:59:48	2025-02-24 09:06:15	anonymous		English (United Kingdom)‎		anonymous	Female	19	Freshman	7-Always	5-Sometimes	6-Often	7-Always	7-Always	7-Always	7-Always	5-Sometimes	6-Often	5-Sometimes	5-Sometimes	6-Often	6-Often	2-Very rarely	5-Sometimes	5-Sometimes	6-Often	6-Often	6-Often	6-Often	6-Often	6-Often	7-Always	5-Sometimes
189	2025-02-24 09:04:32	2025-02-24 09:06:19	anonymous		English (United Kingdom)‎		anonymous	Male	18	Freshman	1-Never	1-Never	1-Never	1-Never	1-Never	1-Never	1-Never	1-Never	1-Never	1-Never	1-Never	1-Never	1-Never	1-Never	1-Never	1-Never	1-Never	1-Never	1-Never	1-Never	1-Never	1-Never	1-Never	1-Never
190	2025-02-24 09:00:32	2025-02-24 09:06:21	anonymous		English (United Kingdom)‎		anonymous	Female	18	Freshman	3-Rarely	5-Sometimes	7-Always	4-Occasionally	4-Occasionally	4-Occasionally	5-Sometimes	4-Occasionally	4-Occasionally	4-Occasionally	4-Occasionally	4-Occasionally	4-Occasionally	4-Occasionally	4-Occasionally	5-Sometimes	5-Sometimes	4-Occasionally	5-Sometimes	5-Sometimes	4-Occasionally	5-Sometimes	5-Sometimes	4-Occasionally
191	2025-02-24 09:00:28	2025-02-24 09:06:58	anonymous		English (United Kingdom)‎		anonymous	Female	17	Freshman	4-Occasionally	4-Occasionally	4-Occasionally	4-Occasionally	4-Occasionally	4-Occasionally	4-Occasionally	4-Occasionally	6-Often	4-Occasionally	4-Occasionally	4-Occasionally	4-Occasionally	4-Occasionally	4-Occasionally	5-Sometimes	4-Occasionally	5-Sometimes	4-Occasionally	3-Rarely	4-Occasionally	3-Rarely	4-Occasionally	4-Occasionally
192	2025-02-24 09:00:03	2025-02-24 09:07:10	anonymous		English (United Kingdom)‎		anonymous	Female	20	Freshman	5-Sometimes	5-Sometimes	6-Often	6-Often	7-Always	7-Always	7-Always	7-Always	6-Often	6-Often	7-Always	7-Always	7-Always	7-Always	6-Often	6-Often	6-Often	2-Very rarely	6-Often	5-Sometimes	5-Sometimes	6-Often	6-Often	7-Always
193	2025-02-24 09:00:09	2025-02-24 09:07:25	anonymous		English (United Kingdom)‎		anonymous	Female	18	Freshman	4-Occasionally	4-Occasionally	5-Sometimes	4-Occasionally	3-Rarely	4-Occasionally	3-Rarely	4-Occasionally	5-Sometimes	5-Sometimes	4-Occasionally	4-Occasionally	5-Sometimes	4-Occasionally	5-Sometimes	5-Sometimes	4-Occasionally	4-Occasionally	5-Sometimes	5-Sometimes	5-Sometimes	4-Occasionally	4-Occasionally	3-Rarely
194	2025-02-24 09:04:21	2025-02-24 09:07:28	anonymous		English (United Kingdom)‎		anonymous	Female	19	Freshman	5-Sometimes	5-Sometimes	5-Sometimes	5-Sometimes	5-Sometimes	5-Sometimes	5-Sometimes	5-Sometimes	5-Sometimes	5-Sometimes	5-Sometimes	5-Sometimes	5-Sometimes	5-Sometimes	5-Sometimes	5-Sometimes	5-Sometimes	5-Sometimes	5-Sometimes	5-Sometimes	5-Sometimes	5-Sometimes	5-Sometimes	5-Sometimes
195	2025-02-24 09:01:39	2025-02-24 09:07:46	anonymous		English (United Kingdom)‎		anonymous	Male	18	Junior	6-Often	6-Often	6-Often	6-Often	5-Sometimes	6-Often	6-Often	6-Often	6-Often	7-Always	7-Always	6-Often	6-Often	7-Always	6-Often	6-Often	6-Often	6-Often	6-Often	6-Often	6-Often	6-Often	6-Often	6-Often
196	2025-02-24 09:01:36	2025-02-24 09:09:04	anonymous		English (United Kingdom)‎		anonymous	Male	19	Freshman	7-Always	2-Very rarely	6-Often	6-Often	6-Often	5-Sometimes	5-Sometimes	6-Often	6-Often	6-Often	7-Always	7-Always	6-Often	7-Always	7-Always	6-Often	7-Always	5-Sometimes	7-Always	7-Always	6-Often	6-Often	6-Often	6-Often
197	2025-02-24 09:02:13	2025-02-24 09:10:23	anonymous		English (United Kingdom)‎		anonymous	Male	20	Freshman	6-Often	6-Often	6-Often	6-Often	6-Often	6-Often	7-Always	4-Occasionally	4-Occasionally	6-Often	4-Occasionally	6-Often	6-Often	5-Sometimes	6-Often	6-Often	5-Sometimes	7-Always	6-Often	5-Sometimes	7-Always	6-Often	6-Often	3-Rarely
198	2025-02-24 09:02:25	2025-02-24 09:10:48	anonymous		English (United Kingdom)‎		anonymous	Male	19	Freshman	5-Sometimes	2-Very rarely	5-Sometimes	6-Often	3-Rarely	2-Very rarely	4-Occasionally	5-Sometimes	5-Sometimes	5-Sometimes	2-Very rarely	4-Occasionally	2-Very rarely	2-Very rarely	4-Occasionally	4-Occasionally	4-Occasionally	5-Sometimes	5-Sometimes	6-Often	7-Always	5-Sometimes	7-Always	3-Rarely
199	2025-02-24 09:30:54	2025-02-24 09:35:10	anonymous		English (United Kingdom)‎		anonymous	Male	19	Freshman	4-Occasionally	4-Occasionally	4-Occasionally	4-Occasionally	4-Occasionally	4-Occasionally	4-Occasionally	4-Occasionally	4-Occasionally	4-Occasionally	4-Occasionally	4-Occasionally	4-Occasionally	4-Occasionally	4-Occasionally	4-Occasionally	4-Occasionally	4-Occasionally	4-Occasionally	4-Occasionally	4-Occasionally	4-Occasionally	4-Occasionally	4-Occasionally
200	2025-02-24 09:47:29	2025-02-24 09:51:21	anonymous		English (United Kingdom)‎		anonymous	Male	18	Freshman	4-Occasionally	4-Occasionally	4-Occasionally	4-Occasionally	4-Occasionally	4-Occasionally	4-Occasionally	4-Occasionally	4-Occasionally	4-Occasionally	4-Occasionally	4-Occasionally	4-Occasionally	4-Occasionally	4-Occasionally	4-Occasionally	4-Occasionally	4-Occasionally	4-Occasionally	4-Occasionally	4-Occasionally	4-Occasionally	4-Occasionally	4-Occasionally
201	2025-02-24 09:58:08	2025-02-24 10:00:49	anonymous		English (United Kingdom)‎		anonymous	Male	20	Freshman	4-Occasionally	4-Occasionally	4-Occasionally	4-Occasionally	4-Occasionally	4-Occasionally	4-Occasionally	4-Occasionally	4-Occasionally	4-Occasionally	4-Occasionally	4-Occasionally	4-Occasionally	4-Occasionally	4-Occasionally	4-Occasionally	4-Occasionally	4-Occasionally	4-Occasionally	4-Occasionally	4-Occasionally	4-Occasionally	4-Occasionally	4-Occasionally
202	2025-02-24 09:59:01	2025-02-24 10:01:26	anonymous		English (United Kingdom)‎		anonymous	Male	19	Freshman	4-Occasionally	4-Occasionally	4-Occasionally	4-Occasionally	4-Occasionally	4-Occasionally	4-Occasionally	4-Occasionally	4-Occasionally	4-Occasionally	4-Occasionally	4-Occasionally	4-Occasionally	4-Occasionally	4-Occasionally	4-Occasionally	4-Occasionally	4-Occasionally	4-Occasionally	4-Occasionally	4-Occasionally	4-Occasionally	4-Occasionally	4-Occasionally
203	2025-02-24 10:31:32	2025-02-24 10:34:16	anonymous		English (United Kingdom)‎		anonymous	Male	18	Freshman	4-Occasionally	4-Occasionally	4-Occasionally	4-Occasionally	4-Occasionally	4-Occasionally	4-Occasionally	4-Occasionally	4-Occasionally	4-Occasionally	4-Occasionally	4-Occasionally	4-Occasionally	4-Occasionally	4-Occasionally	4-Occasionally	4-Occasionally	4-Occasionally	4-Occasionally	4-Occasionally	4-Occasionally	4-Occasionally	4-Occasionally	4-Occasionally
204	2025-02-24 10:31:37	2025-02-24 10:34:32	anonymous		English (United Kingdom)‎		anonymous	Male	19		4-Occasionally	6-Often	3-Rarely	6-Often	4-Occasionally	4-Occasionally	4-Occasionally	6-Often	5-Sometimes	5-Sometimes	4-Occasionally	3-Rarely	6-Often	6-Often	6-Often	5-Sometimes	6-Often	3-Rarely	5-Sometimes	6-Often	5-Sometimes	5-Sometimes	5-Sometimes	4-Occasionally
205	2025-02-24 10:31:28	2025-02-24 10:44:31	anonymous		English (United Kingdom)‎		anonymous	Male	20	Freshman	2-Very rarely	1-Never	5-Sometimes	6-Often	6-Often	4-Occasionally	4-Occasionally	4-Occasionally	4-Occasionally	4-Occasionally	2-Very rarely	6-Often	6-Often	5-Sometimes	6-Often	5-Sometimes	4-Occasionally	6-Often	6-Often	5-Sometimes	6-Often	5-Sometimes	5-Sometimes	5-Sometimes
206	2025-02-24 10:31:35	2025-02-24 10:58:05	anonymous		English (United Kingdom)‎		anonymous	Male	19	Freshman	4-Occasionally	4-Occasionally	5-Sometimes	4-Occasionally	4-Occasionally	4-Occasionally	5-Sometimes	5-Sometimes	5-Sometimes	4-Occasionally	4-Occasionally	5-Sometimes	5-Sometimes	5-Sometimes	4-Occasionally	4-Occasionally	5-Sometimes	4-Occasionally	4-Occasionally	5-Sometimes	4-Occasionally	5-Sometimes	4-Occasionally	4-Occasionally
207	2025-02-24 10:31:23	2025-02-24 10:58:21	anonymous		English (United Kingdom)‎		anonymous	Male	18	Freshman	4-Occasionally	4-Occasionally	4-Occasionally	4-Occasionally	4-Occasionally	4-Occasionally	4-Occasionally	4-Occasionally	4-Occasionally	4-Occasionally	4-Occasionally	4-Occasionally	4-Occasionally	4-Occasionally	4-Occasionally	4-Occasionally	4-Occasionally	4-Occasionally	4-Occasionally	4-Occasionally	4-Occasionally	4-Occasionally	4-Occasionally	4-Occasionally
208	2025-02-24 10:47:11	2025-02-24 10:58:30	anonymous		English (United Kingdom)‎		anonymous	Male	21	Freshman	4-Occasionally	4-Occasionally	4-Occasionally	4-Occasionally	4-Occasionally	4-Occasionally	4-Occasionally	4-Occasionally	4-Occasionally	4-Occasionally	4-Occasionally	4-Occasionally	4-Occasionally	4-Occasionally	4-Occasionally	4-Occasionally	4-Occasionally	4-Occasionally	4-Occasionally	4-Occasionally	4-Occasionally	4-Occasionally	4-Occasionally	4-Occasionally
209	2025-02-24 10:31:32	2025-02-24 10:58:31	anonymous		English (United Kingdom)‎		anonymous	Male	21	Freshman	2-Very rarely	2-Very rarely	1-Never	2-Very rarely	2-Very rarely	1-Never	1-Never	2-Very rarely	3-Rarely	3-Rarely	2-Very rarely	2-Very rarely	5-Sometimes	3-Rarely	6-Often	6-Often	5-Sometimes	5-Sometimes	6-Often	4-Occasionally	3-Rarely	2-Very rarely	4-Occasionally	2-Very rarely
210	2025-02-24 10:31:53	2025-02-24 10:58:35	anonymous		English (United Kingdom)‎		anonymous	Male	20	Freshman	5-Sometimes	4-Occasionally	4-Occasionally	4-Occasionally	4-Occasionally	4-Occasionally	4-Occasionally	4-Occasionally	4-Occasionally	4-Occasionally	3-Rarely	3-Rarely	5-Sometimes	6-Often	5-Sometimes	5-Sometimes	6-Often	6-Often	5-Sometimes	6-Often	6-Often	5-Sometimes	5-Sometimes	5-Sometimes
211	2025-02-24 10:31:24	2025-02-24 10:59:04	anonymous		English (United Kingdom)‎		anonymous	Male	19	Freshman	4-Occasionally	4-Occasionally	4-Occasionally	4-Occasionally	4-Occasionally	5-Sometimes	5-Sometimes	5-Sometimes	5-Sometimes	4-Occasionally	5-Sometimes	4-Occasionally	5-Sometimes	4-Occasionally	5-Sometimes	4-Occasionally	5-Sometimes	4-Occasionally	5-Sometimes	4-Occasionally	5-Sometimes	5-Sometimes	5-Sometimes	5-Sometimes
212	2025-02-24 10:57:09	2025-02-24 10:59:26	anonymous		English (United Kingdom)‎		anonymous	Male	19	Freshman	6-Often	5-Sometimes	6-Often	5-Sometimes	5-Sometimes	6-Often	6-Often	5-Sometimes	5-Sometimes	5-Sometimes	5-Sometimes	4-Occasionally	4-Occasionally	4-Occasionally	4-Occasionally	4-Occasionally	4-Occasionally	4-Occasionally	4-Occasionally	5-Sometimes	4-Occasionally	5-Sometimes	5-Sometimes	5-Sometimes
213	2025-02-24 10:57:31	2025-02-24 10:59:55	anonymous		English (United Kingdom)‎		anonymous	Male	19	Freshman	7-Always	7-Always	7-Always	7-Always	7-Always	7-Always	7-Always	7-Always	7-Always	7-Always	7-Always	7-Always	7-Always	7-Always	7-Always	7-Always	7-Always	7-Always	7-Always	7-Always	7-Always	7-Always	7-Always	7-Always
214	2025-02-24 10:57:13	2025-02-24 11:00:03	anonymous		English (United Kingdom)‎		anonymous	Male	19	Freshman	5-Sometimes	5-Sometimes	5-Sometimes	5-Sometimes	5-Sometimes	5-Sometimes	5-Sometimes	5-Sometimes	5-Sometimes	5-Sometimes	5-Sometimes	5-Sometimes	5-Sometimes	5-Sometimes	5-Sometimes	5-Sometimes	5-Sometimes	5-Sometimes	5-Sometimes	5-Sometimes	5-Sometimes	5-Sometimes	5-Sometimes	5-Sometimes
215	2025-02-24 10:32:42	2025-02-24 11:00:16	anonymous		English (United Kingdom)‎		anonymous	Male	18	Freshman	5-Sometimes	5-Sometimes	5-Sometimes	5-Sometimes	5-Sometimes	5-Sometimes	5-Sometimes	5-Sometimes	5-Sometimes	5-Sometimes	5-Sometimes	5-Sometimes	5-Sometimes	5-Sometimes	5-Sometimes	5-Sometimes	5-Sometimes	5-Sometimes	3-Rarely	4-Occasionally	7-Always	7-Always	7-Always	7-Always
216	2025-02-24 10:57:34	2025-02-24 11:00:23	anonymous		English (United Kingdom)‎		anonymous	Male	20	Freshman	4-Occasionally	3-Rarely	4-Occasionally	4-Occasionally	4-Occasionally	4-Occasionally	4-Occasionally	4-Occasionally	4-Occasionally	4-Occasionally	4-Occasionally	5-Sometimes	4-Occasionally	4-Occasionally	4-Occasionally	4-Occasionally	4-Occasionally	4-Occasionally	4-Occasionally	3-Rarely	4-Occasionally	4-Occasionally	4-Occasionally	4-Occasionally
217	2025-02-24 10:31:25	2025-02-24 11:00:26	anonymous		English (United Kingdom)‎		anonymous	Female	18	Freshman	1-Never	1-Never	1-Never	1-Never	1-Never	1-Never	1-Never	1-Never	1-Never	1-Never	1-Never	1-Never	1-Never	1-Never	1-Never	1-Never	1-Never	1-Never	5-Sometimes	4-Occasionally	1-Never	1-Never	1-Never	2-Very rarely
218	2025-02-24 10:31:49	2025-02-24 11:00:30	anonymous		English (United Kingdom)‎		anonymous	Male	19	Freshman	3-Rarely	3-Rarely	3-Rarely	3-Rarely	3-Rarely	3-Rarely	3-Rarely	3-Rarely	3-Rarely	3-Rarely	3-Rarely	3-Rarely	3-Rarely	3-Rarely	3-Rarely	3-Rarely	3-Rarely	3-Rarely	3-Rarely	4-Occasionally	3-Rarely	3-Rarely	3-Rarely	3-Rarely
219	2025-02-24 10:57:42	2025-02-24 11:00:56	anonymous		English (United Kingdom)‎		anonymous	Male	18	Freshman	6-Often	6-Often	6-Often	5-Sometimes	5-Sometimes	5-Sometimes	5-Sometimes	4-Occasionally	5-Sometimes	5-Sometimes	5-Sometimes	5-Sometimes	5-Sometimes	5-Sometimes	5-Sometimes	5-Sometimes	5-Sometimes	5-Sometimes	5-Sometimes	5-Sometimes	5-Sometimes	5-Sometimes	5-Sometimes	5-Sometimes
220	2025-02-24 10:58:23	2025-02-24 11:01:27	anonymous		English (United Kingdom)‎		anonymous	Male	18	Freshman	3-Rarely	3-Rarely	2-Very rarely	2-Very rarely	3-Rarely	2-Very rarely	3-Rarely	3-Rarely	3-Rarely	3-Rarely	2-Very rarely	4-Occasionally	2-Very rarely	2-Very rarely	3-Rarely	5-Sometimes	6-Often	5-Sometimes	4-Occasionally	4-Occasionally	5-Sometimes	3-Rarely	4-Occasionally	4-Occasionally
221	2025-02-24 10:31:33	2025-02-24 11:01:38	anonymous		English (United Kingdom)‎		anonymous	Male	20	Freshman	4-Occasionally	4-Occasionally	4-Occasionally	3-Rarely	4-Occasionally	3-Rarely	4-Occasionally	2-Very rarely	6-Often	5-Sometimes	6-Often	4-Occasionally	6-Often	5-Sometimes	6-Often	5-Sometimes	4-Occasionally	5-Sometimes	5-Sometimes	6-Often	6-Often	4-Occasionally	6-Often	6-Often
222	2025-02-24 10:57:33	2025-02-24 11:03:01	anonymous		English (United Kingdom)‎		anonymous	Male	20	Freshman	6-Often	6-Often	6-Often	6-Often	6-Often	6-Often	6-Often	6-Often	6-Often	6-Often	6-Often	6-Often	6-Often	6-Often	6-Often	6-Often	6-Often	6-Often	6-Often	6-Often	6-Often	6-Often	6-Often	6-Often
223	2025-02-24 11:01:37	2025-02-24 11:08:25	anonymous		English (United Kingdom)‎		anonymous	Female	20	Freshman	1-Never	1-Never	1-Never	1-Never	1-Never	1-Never	1-Never	1-Never	1-Never	1-Never	1-Never	1-Never	1-Never	5-Sometimes	1-Never	1-Never	1-Never	1-Never	1-Never	1-Never	1-Never	1-Never	1-Never	1-Never
224	2025-02-24 14:09:03	2025-02-24 14:14:56	anonymous		English (United Kingdom)‎		anonymous	Male	19	Freshman	4-Occasionally	6-Often	6-Often	6-Often	5-Sometimes	5-Sometimes	5-Sometimes	6-Often	6-Often	6-Often	6-Often	6-Often	6-Often	5-Sometimes	6-Often	5-Sometimes	6-Often	4-Occasionally	5-Sometimes	4-Occasionally	7-Always	5-Sometimes	4-Occasionally	4-Occasionally
225	2025-02-24 14:48:54	2025-02-24 14:51:22	anonymous		English (United Kingdom)‎		anonymous	Male	18	Freshman	6-Often	5-Sometimes	6-Often	1-Never	5-Sometimes	4-Occasionally	6-Often	5-Sometimes	6-Often	6-Often	6-Often	6-Often	5-Sometimes	1-Never	1-Never	1-Never	1-Never	1-Never	1-Never	6-Often	6-Often	1-Never	1-Never	1-Never
226	2025-02-24 14:47:38	2025-02-24 14:51:24	anonymous		English (United Kingdom)‎		anonymous	Male	18	Senior	6-Often	6-Often	6-Often	6-Often	4-Occasionally	6-Often	6-Often	5-Sometimes	6-Often	5-Sometimes	4-Occasionally	5-Sometimes	6-Often	7-Always	7-Always	5-Sometimes	6-Often	6-Often	5-Sometimes	6-Often	7-Always	6-Often	7-Always	5-Sometimes
227	2025-02-24 14:47:49	2025-02-24 14:51:51	anonymous		English (United Kingdom)‎		anonymous	Male	19	Freshman	1-Never	1-Never	1-Never	1-Never	1-Never	1-Never	1-Never	1-Never	1-Never	1-Never	4-Occasionally	5-Sometimes	3-Rarely	3-Rarely	4-Occasionally	4-Occasionally	2-Very rarely	1-Never	1-Never	1-Never	1-Never	1-Never	1-Never	1-Never
228	2025-02-24 14:48:19	2025-02-24 14:51:58	anonymous		English (United Kingdom)‎		anonymous	Male	18	Freshman	1-Never	1-Never	1-Never	1-Never	1-Never	1-Never	1-Never	1-Never	1-Never	1-Never	1-Never	1-Never	1-Never	1-Never	1-Never	1-Never	1-Never	1-Never	1-Never	1-Never	1-Never	1-Never	1-Never	1-Never
229	2025-02-24 14:48:07	2025-02-24 14:52:04	anonymous		English (United Kingdom)‎		anonymous	Male	18	Freshman	5-Sometimes	5-Sometimes	5-Sometimes	5-Sometimes	5-Sometimes	5-Sometimes	5-Sometimes	5-Sometimes	5-Sometimes	5-Sometimes	5-Sometimes	5-Sometimes	5-Sometimes	5-Sometimes	5-Sometimes	5-Sometimes	5-Sometimes	5-Sometimes	5-Sometimes	5-Sometimes	5-Sometimes	5-Sometimes	5-Sometimes	5-Sometimes
230	2025-02-24 14:47:46	2025-02-24 14:52:14	anonymous		English (United Kingdom)‎		anonymous	Male	19	Freshman	4-Occasionally	3-Rarely	3-Rarely	3-Rarely	3-Rarely	4-Occasionally	5-Sometimes	5-Sometimes	5-Sometimes	4-Occasionally	5-Sometimes	5-Sometimes	5-Sometimes	6-Often	5-Sometimes	4-Occasionally	4-Occasionally	3-Rarely	4-Occasionally	3-Rarely	5-Sometimes	4-Occasionally	4-Occasionally	5-Sometimes
231	2025-02-24 14:48:30	2025-02-24 14:52:15	anonymous		English (United Kingdom)‎		anonymous	Male	21	Freshman	6-Often	5-Sometimes	6-Often	7-Always	6-Often	5-Sometimes	7-Always	5-Sometimes	5-Sometimes	6-Often	6-Often	5-Sometimes	5-Sometimes	5-Sometimes	4-Occasionally	4-Occasionally	5-Sometimes	6-Often	4-Occasionally	6-Often	5-Sometimes	6-Often	6-Often	4-Occasionally
232	2025-02-24 14:48:15	2025-02-24 14:52:19	anonymous		English (United Kingdom)‎		anonymous	Male	19	Freshman	4-Occasionally	4-Occasionally	4-Occasionally	4-Occasionally	4-Occasionally	4-Occasionally	4-Occasionally	4-Occasionally	4-Occasionally	4-Occasionally	4-Occasionally	4-Occasionally	4-Occasionally	4-Occasionally	4-Occasionally	4-Occasionally	4-Occasionally	4-Occasionally	4-Occasionally	4-Occasionally	4-Occasionally	4-Occasionally	4-Occasionally	4-Occasionally
233	2025-02-24 14:47:50	2025-02-24 14:52:24	anonymous		English (United Kingdom)‎		anonymous	Male	19	Freshman	1-Never	1-Never	1-Never	2-Very rarely	3-Rarely	6-Often	5-Sometimes	5-Sometimes	5-Sometimes	6-Often	6-Often	6-Often	5-Sometimes	5-Sometimes	4-Occasionally	5-Sometimes	5-Sometimes	5-Sometimes	5-Sometimes	6-Often	5-Sometimes	6-Often	6-Often	6-Often
234	2025-02-24 14:48:20	2025-02-24 14:52:57	anonymous		English (United Kingdom)‎		anonymous	Male	18	Freshman	1-Never	2-Very rarely	1-Never	1-Never	1-Never	1-Never	1-Never	1-Never	1-Never	1-Never	1-Never	1-Never	1-Never	1-Never	1-Never	1-Never	1-Never	1-Never	1-Never	1-Never	1-Never	7-Always	7-Always	7-Always
235	2025-02-24 14:47:39	2025-02-24 14:53:00	anonymous		English (United Kingdom)‎		anonymous	Male	18	Freshman	5-Sometimes	5-Sometimes	5-Sometimes	5-Sometimes	5-Sometimes	5-Sometimes	5-Sometimes	5-Sometimes	5-Sometimes	5-Sometimes	5-Sometimes	5-Sometimes	5-Sometimes	5-Sometimes	5-Sometimes	5-Sometimes	5-Sometimes	5-Sometimes	5-Sometimes	5-Sometimes	5-Sometimes	5-Sometimes	5-Sometimes	5-Sometimes
236	2025-02-24 14:47:55	2025-02-24 14:53:07	anonymous		English (United Kingdom)‎		anonymous	Male	19	Freshman	4-Occasionally	5-Sometimes	4-Occasionally	6-Often	4-Occasionally	3-Rarely	3-Rarely	4-Occasionally	5-Sometimes	3-Rarely	4-Occasionally	4-Occasionally	4-Occasionally	5-Sometimes	4-Occasionally	5-Sometimes	4-Occasionally	5-Sometimes	4-Occasionally	5-Sometimes	6-Often	6-Often	4-Occasionally	5-Sometimes
237	2025-02-24 14:49:11	2025-02-24 14:53:08	anonymous		English (United Kingdom)‎		anonymous	Male	19	Freshman	4-Occasionally	4-Occasionally	4-Occasionally	4-Occasionally	4-Occasionally	4-Occasionally	4-Occasionally	4-Occasionally	4-Occasionally	4-Occasionally	4-Occasionally	4-Occasionally	4-Occasionally	4-Occasionally	4-Occasionally	4-Occasionally	4-Occasionally	4-Occasionally	4-Occasionally	4-Occasionally	4-Occasionally	4-Occasionally	4-Occasionally	4-Occasionally
238	2025-02-24 14:48:59	2025-02-24 14:53:26	anonymous		English (United Kingdom)‎		anonymous	Male	20	Freshman	2-Very rarely	2-Very rarely	2-Very rarely	2-Very rarely	3-Rarely	3-Rarely	2-Very rarely	3-Rarely	3-Rarely	4-Occasionally	4-Occasionally	3-Rarely	3-Rarely	4-Occasionally	3-Rarely	4-Occasionally	5-Sometimes	3-Rarely	3-Rarely	3-Rarely	6-Often	5-Sometimes	6-Often	6-Often
239	2025-02-24 14:47:35	2025-02-24 14:53:29	anonymous		English (United Kingdom)‎		anonymous	Male	18	Freshman	3-Rarely	3-Rarely	4-Occasionally	4-Occasionally	2-Very rarely	2-Very rarely	3-Rarely	3-Rarely	5-Sometimes	2-Very rarely	3-Rarely	3-Rarely	2-Very rarely	2-Very rarely	5-Sometimes	2-Very rarely	2-Very rarely	2-Very rarely	2-Very rarely	3-Rarely	3-Rarely	2-Very rarely	4-Occasionally	2-Very rarely
240	2025-02-24 14:48:02	2025-02-24 14:53:32	anonymous		English (United Kingdom)‎		anonymous	Male	19		4-Occasionally	5-Sometimes	4-Occasionally	3-Rarely	4-Occasionally	5-Sometimes	3-Rarely	5-Sometimes	4-Occasionally	3-Rarely	3-Rarely	4-Occasionally	5-Sometimes	5-Sometimes	4-Occasionally	3-Rarely	5-Sometimes	3-Rarely	5-Sometimes	3-Rarely	5-Sometimes	5-Sometimes	5-Sometimes	4-Occasionally
241	2025-02-24 14:48:45	2025-02-24 14:54:11	anonymous		English (United Kingdom)‎		anonymous	Female	20	Freshman	5-Sometimes	5-Sometimes	5-Sometimes	7-Always	6-Often	5-Sometimes	5-Sometimes	5-Sometimes	5-Sometimes	5-Sometimes	5-Sometimes	5-Sometimes	5-Sometimes	5-Sometimes	5-Sometimes	5-Sometimes	5-Sometimes	5-Sometimes	5-Sometimes	5-Sometimes	5-Sometimes	5-Sometimes	5-Sometimes	5-Sometimes
242	2025-02-24 14:47:33	2025-02-24 14:54:36	anonymous		English (United Kingdom)‎		anonymous	Male	19	Freshman	1-Never	1-Never	4-Occasionally	4-Occasionally	4-Occasionally	5-Sometimes	4-Occasionally	5-Sometimes	4-Occasionally	4-Occasionally	4-Occasionally	4-Occasionally	4-Occasionally	5-Sometimes	5-Sometimes	4-Occasionally	5-Sometimes	4-Occasionally	4-Occasionally	4-Occasionally	5-Sometimes	5-Sometimes	4-Occasionally	4-Occasionally
243	2025-02-24 14:49:07	2025-02-24 14:55:23	anonymous		English (United Kingdom)‎		anonymous	Male	18	Freshman	6-Often	4-Occasionally	3-Rarely	4-Occasionally	4-Occasionally	5-Sometimes	2-Very rarely	6-Often	4-Occasionally	3-Rarely	3-Rarely	2-Very rarely	3-Rarely	2-Very rarely	3-Rarely	6-Often	5-Sometimes	4-Occasionally	6-Often	6-Often	4-Occasionally	5-Sometimes	6-Often	6-Often
244	2025-02-24 14:48:36	2025-02-24 14:55:23	anonymous		English (United Kingdom)‎		anonymous	Female	20	Freshman	1-Never	3-Rarely	4-Occasionally	4-Occasionally	4-Occasionally	5-Sometimes	5-Sometimes	5-Sometimes	1-Never	1-Never	1-Never	5-Sometimes	5-Sometimes	7-Always	1-Never	5-Sometimes	1-Never	6-Often	6-Often	6-Often	5-Sometimes	4-Occasionally	4-Occasionally	4-Occasionally
245	2025-02-24 14:48:09	2025-02-24 14:55:26	anonymous		English (United Kingdom)‎		anonymous	Male	19	Junior	1-Never	4-Occasionally	4-Occasionally	4-Occasionally	4-Occasionally	4-Occasionally	4-Occasionally	4-Occasionally	5-Sometimes	4-Occasionally	4-Occasionally	4-Occasionally	5-Sometimes	4-Occasionally	4-Occasionally	4-Occasionally	4-Occasionally	4-Occasionally	5-Sometimes	4-Occasionally	5-Sometimes	4-Occasionally	4-Occasionally	4-Occasionally
246	2025-02-24 14:48:27	2025-02-24 14:55:30	anonymous		English (United Kingdom)‎		anonymous	Male	18	Freshman	6-Often	2-Very rarely	5-Sometimes	6-Often	4-Occasionally	3-Rarely	5-Sometimes	5-Sometimes	6-Often	5-Sometimes	5-Sometimes	4-Occasionally	6-Often	3-Rarely	5-Sometimes	5-Sometimes	4-Occasionally	6-Often	6-Often	6-Often	5-Sometimes	4-Occasionally	3-Rarely	3-Rarely
247	2025-02-24 14:49:08	2025-02-24 14:55:43	anonymous		English (United Kingdom)‎		anonymous	Male	19	Freshman	4-Occasionally	4-Occasionally	5-Sometimes	5-Sometimes	5-Sometimes	5-Sometimes	5-Sometimes	5-Sometimes	4-Occasionally	5-Sometimes	3-Rarely	4-Occasionally	4-Occasionally	4-Occasionally	5-Sometimes	4-Occasionally	4-Occasionally	4-Occasionally	4-Occasionally	5-Sometimes	4-Occasionally	5-Sometimes	4-Occasionally	5-Sometimes
248	2025-02-24 14:47:58	2025-02-24 14:56:31	anonymous		English (United Kingdom)‎		anonymous	Male	21	Freshman	1-Never	2-Very rarely	6-Often	6-Often	1-Never	6-Often	5-Sometimes	6-Often	6-Often	6-Often	7-Always	1-Never	1-Never	3-Rarely	6-Often	5-Sometimes	1-Never	4-Occasionally	6-Often	1-Never	1-Never	1-Never	1-Never	3-Rarely
249	2025-02-24 14:48:36	2025-02-24 14:57:10	anonymous		English (United Kingdom)‎		anonymous	Male	19	Junior	4-Occasionally	4-Occasionally	4-Occasionally	4-Occasionally	4-Occasionally	4-Occasionally	3-Rarely	3-Rarely	4-Occasionally	3-Rarely	4-Occasionally	4-Occasionally	4-Occasionally	4-Occasionally	4-Occasionally	4-Occasionally	4-Occasionally	4-Occasionally	4-Occasionally	4-Occasionally	4-Occasionally	4-Occasionally	4-Occasionally	4-Occasionally
250	2025-02-24 14:48:25	2025-02-24 14:57:51	anonymous		English (United Kingdom)‎		anonymous	Male	18	Freshman	5-Sometimes	6-Often	6-Often	5-Sometimes	6-Often	5-Sometimes	5-Sometimes	5-Sometimes	5-Sometimes	3-Rarely	5-Sometimes	5-Sometimes	5-Sometimes	4-Occasionally	6-Often	4-Occasionally	6-Often	7-Always	3-Rarely	5-Sometimes	7-Always	6-Often	7-Always	5-Sometimes
251	2025-02-24 14:48:08	2025-02-24 14:58:02	anonymous		English (United Kingdom)‎		anonymous	Female	19	Freshman	6-Often	3-Rarely	4-Occasionally	6-Often	6-Often	4-Occasionally	4-Occasionally	4-Occasionally	5-Sometimes	4-Occasionally	6-Often	6-Often	6-Often	3-Rarely	6-Often	6-Often	4-Occasionally	4-Occasionally	4-Occasionally	5-Sometimes	1-Never	4-Occasionally	1-Never	4-Occasionally
252	2025-02-24 14:51:06	2025-02-24 14:58:19	anonymous		English (United Kingdom)‎		anonymous	Male	19	Freshman	6-Often	4-Occasionally	6-Often	6-Often	6-Often	5-Sometimes	1-Never	4-Occasionally	6-Often	1-Never	6-Often	6-Often	6-Often	6-Often	6-Often	6-Often	6-Often	6-Often	7-Always	6-Often	7-Always	6-Often	7-Always	7-Always
253	2025-02-25 08:57:50	2025-02-25 09:00:28	anonymous		English (United Kingdom)‎		anonymous	Male	20	Sophomore	3-Rarely	2-Very rarely	4-Occasionally	4-Occasionally	2-Very rarely	4-Occasionally	5-Sometimes	5-Sometimes	4-Occasionally	3-Rarely	2-Very rarely	3-Rarely	4-Occasionally	2-Very rarely	2-Very rarely	3-Rarely	5-Sometimes	6-Often	4-Occasionally	1-Never	3-Rarely	3-Rarely	5-Sometimes	2-Very rarely
254	2025-02-25 08:57:45	2025-02-25 09:00:52	anonymous		English (United Kingdom)‎		anonymous	Male	21	Sophomore	5-Sometimes	4-Occasionally	5-Sometimes	5-Sometimes	6-Often	6-Often	6-Often	3-Rarely	5-Sometimes	4-Occasionally	4-Occasionally	5-Sometimes	4-Occasionally	4-Occasionally	5-Sometimes	5-Sometimes	6-Often	4-Occasionally	5-Sometimes	6-Often	5-Sometimes	5-Sometimes	4-Occasionally	6-Often
255	2025-02-25 08:57:49	2025-02-25 09:01:10	anonymous		English (United Kingdom)‎		anonymous	Female	20		1-Never	1-Never	1-Never	1-Never	7-Always	7-Always	7-Always	4-Occasionally	4-Occasionally	4-Occasionally	4-Occasionally	4-Occasionally	4-Occasionally	4-Occasionally	3-Rarely	2-Very rarely	3-Rarely	2-Very rarely	4-Occasionally	6-Often	6-Often	7-Always	6-Often	6-Often
256	2025-02-25 08:57:50	2025-02-25 09:01:22	anonymous		English (United Kingdom)‎		anonymous	Female	20	Sophomore	4-Occasionally	4-Occasionally	4-Occasionally	4-Occasionally	4-Occasionally	4-Occasionally	4-Occasionally	4-Occasionally	4-Occasionally	4-Occasionally	4-Occasionally	4-Occasionally	4-Occasionally	4-Occasionally	4-Occasionally	4-Occasionally	4-Occasionally	4-Occasionally	4-Occasionally	4-Occasionally	4-Occasionally	4-Occasionally	4-Occasionally	4-Occasionally
257	2025-02-25 08:57:57	2025-02-25 09:01:31	anonymous		English (United Kingdom)‎		anonymous	Male	18	Freshman	3-Rarely	2-Very rarely	6-Often	6-Often	2-Very rarely	7-Always	4-Occasionally	3-Rarely	4-Occasionally	5-Sometimes	2-Very rarely	4-Occasionally	4-Occasionally	4-Occasionally	3-Rarely	5-Sometimes	3-Rarely	2-Very rarely	4-Occasionally	4-Occasionally	4-Occasionally	3-Rarely	4-Occasionally	2-Very rarely
258	2025-02-25 08:57:31	2025-02-25 09:01:37	anonymous		English (United Kingdom)‎		anonymous	Female	20	Sophomore	4-Occasionally	4-Occasionally	5-Sometimes	4-Occasionally	3-Rarely	5-Sometimes	5-Sometimes	5-Sometimes	5-Sometimes	5-Sometimes	5-Sometimes	4-Occasionally	4-Occasionally	5-Sometimes	7-Always	7-Always	7-Always	6-Often	6-Often	6-Often	6-Often	6-Often	4-Occasionally	6-Often
259	2025-02-25 08:58:03	2025-02-25 09:01:53	anonymous		English (United Kingdom)‎		anonymous	Male	21	Sophomore	1-Never	2-Very rarely	1-Never	1-Never	1-Never	1-Never	1-Never	1-Never	1-Never	1-Never	1-Never	1-Never	1-Never	1-Never	1-Never	1-Never	1-Never	1-Never	1-Never	1-Never	1-Never	1-Never	1-Never	1-Never
260	2025-02-25 08:58:23	2025-02-25 09:01:58	anonymous		English (United Kingdom)‎		anonymous	Female	19	Sophomore	3-Rarely	3-Rarely	4-Occasionally	4-Occasionally	4-Occasionally	4-Occasionally	4-Occasionally	4-Occasionally	4-Occasionally	4-Occasionally	4-Occasionally	4-Occasionally	4-Occasionally	4-Occasionally	4-Occasionally	4-Occasionally	4-Occasionally	4-Occasionally	4-Occasionally	4-Occasionally	4-Occasionally	4-Occasionally	4-Occasionally	4-Occasionally
261	2025-02-25 08:57:35	2025-02-25 09:02:06	anonymous		English (United Kingdom)‎		anonymous	Female	22	Sophomore	5-Sometimes	5-Sometimes	5-Sometimes	5-Sometimes	5-Sometimes	5-Sometimes	5-Sometimes	5-Sometimes	5-Sometimes	5-Sometimes	5-Sometimes	5-Sometimes	5-Sometimes	5-Sometimes	5-Sometimes	5-Sometimes	5-Sometimes	5-Sometimes	5-Sometimes	5-Sometimes	5-Sometimes	5-Sometimes	5-Sometimes	5-Sometimes
262	2025-02-25 08:58:27	2025-02-25 09:02:14	anonymous		English (United Kingdom)‎		anonymous	Male	20	Senior	2-Very rarely	2-Very rarely	2-Very rarely	2-Very rarely	2-Very rarely	2-Very rarely	2-Very rarely	2-Very rarely	2-Very rarely	2-Very rarely	2-Very rarely	2-Very rarely	4-Occasionally	4-Occasionally	4-Occasionally	4-Occasionally	4-Occasionally	4-Occasionally	4-Occasionally	4-Occasionally	4-Occasionally	4-Occasionally	4-Occasionally	4-Occasionally
263	2025-02-25 08:57:55	2025-02-25 09:02:22	anonymous		English (United Kingdom)‎		anonymous	Male	19	Sophomore	4-Occasionally	4-Occasionally	4-Occasionally	5-Sometimes	4-Occasionally	4-Occasionally	5-Sometimes	4-Occasionally	4-Occasionally	4-Occasionally	4-Occasionally	4-Occasionally	5-Sometimes	4-Occasionally	4-Occasionally	4-Occasionally	4-Occasionally	4-Occasionally	4-Occasionally	4-Occasionally	4-Occasionally	4-Occasionally	5-Sometimes	4-Occasionally
264	2025-02-25 08:57:46	2025-02-25 09:02:43	anonymous		English (United Kingdom)‎		anonymous	Female	20	Sophomore	4-Occasionally	4-Occasionally	4-Occasionally	4-Occasionally	4-Occasionally	4-Occasionally	4-Occasionally	4-Occasionally	4-Occasionally	4-Occasionally	4-Occasionally	4-Occasionally	4-Occasionally	4-Occasionally	4-Occasionally	4-Occasionally	4-Occasionally	4-Occasionally	4-Occasionally	4-Occasionally	6-Often	6-Often	6-Often	5-Sometimes
265	2025-02-25 08:57:49	2025-02-25 09:02:44	anonymous		English (United Kingdom)‎		anonymous	Male	19	Sophomore	6-Often	6-Often	6-Often	6-Often	6-Often	6-Often	6-Often	6-Often	6-Often	6-Often	6-Often	6-Often	6-Often	6-Often	6-Often	6-Often	6-Often	6-Often	6-Often	6-Often	6-Often	6-Often	6-Often	6-Often
266	2025-02-25 08:57:58	2025-02-25 09:02:44	anonymous		English (United Kingdom)‎		anonymous	Female	20	Sophomore	3-Rarely	3-Rarely	4-Occasionally	4-Occasionally	3-Rarely	3-Rarely	4-Occasionally	2-Very rarely	2-Very rarely	3-Rarely	4-Occasionally	2-Very rarely	3-Rarely	3-Rarely	3-Rarely	4-Occasionally	2-Very rarely	4-Occasionally	3-Rarely	3-Rarely	2-Very rarely	4-Occasionally	2-Very rarely	2-Very rarely
267	2025-02-25 08:58:18	2025-02-25 09:02:47	anonymous		English (United Kingdom)‎		anonymous	Male	20	Sophomore	4-Occasionally	4-Occasionally	4-Occasionally	4-Occasionally	4-Occasionally	4-Occasionally	4-Occasionally	4-Occasionally	4-Occasionally	4-Occasionally	4-Occasionally	4-Occasionally	4-Occasionally	4-Occasionally	4-Occasionally	4-Occasionally	4-Occasionally	4-Occasionally	4-Occasionally	4-Occasionally	4-Occasionally	4-Occasionally	4-Occasionally	4-Occasionally
268	2025-02-25 08:59:40	2025-02-25 09:02:48	anonymous		English (United Kingdom)‎		anonymous	Female	20	Sophomore	5-Sometimes	6-Often	5-Sometimes	5-Sometimes	5-Sometimes	5-Sometimes	5-Sometimes	5-Sometimes	5-Sometimes	5-Sometimes	5-Sometimes	5-Sometimes	5-Sometimes	5-Sometimes	5-Sometimes	5-Sometimes	5-Sometimes	5-Sometimes	5-Sometimes	5-Sometimes	5-Sometimes	5-Sometimes	5-Sometimes	5-Sometimes
269	2025-02-25 08:58:26	2025-02-25 09:02:53	anonymous		English (United Kingdom)‎		anonymous	Female	19	Sophomore	2-Very rarely	3-Rarely	2-Very rarely	3-Rarely	3-Rarely	2-Very rarely	3-Rarely	3-Rarely	3-Rarely	3-Rarely	2-Very rarely	2-Very rarely	3-Rarely	2-Very rarely	3-Rarely	3-Rarely	3-Rarely	3-Rarely	2-Very rarely	2-Very rarely	3-Rarely	2-Very rarely	3-Rarely	3-Rarely
270	2025-02-25 08:58:28	2025-02-25 09:03:07	anonymous		English (United Kingdom)‎		anonymous	Female	20	Sophomore	6-Often	3-Rarely	6-Often	6-Often	6-Often	6-Often	6-Often	6-Often	6-Often	6-Often	5-Sometimes	6-Often	6-Often	5-Sometimes	6-Often	5-Sometimes	6-Often	6-Often	6-Often	5-Sometimes	6-Often	5-Sometimes	5-Sometimes	4-Occasionally
271	2025-02-25 08:58:28	2025-02-25 09:03:16	anonymous		English (United Kingdom)‎		anonymous	Male	21	Sophomore	4-Occasionally	4-Occasionally	4-Occasionally	4-Occasionally	4-Occasionally	4-Occasionally	4-Occasionally	4-Occasionally	4-Occasionally	4-Occasionally	4-Occasionally	4-Occasionally	4-Occasionally	4-Occasionally	4-Occasionally	4-Occasionally	4-Occasionally	4-Occasionally	4-Occasionally	4-Occasionally	4-Occasionally	4-Occasionally	4-Occasionally	4-Occasionally
272	2025-02-25 08:58:24	2025-02-25 09:03:20	anonymous		English (United Kingdom)‎		anonymous	Female	19	Sophomore	3-Rarely	3-Rarely	3-Rarely	3-Rarely	3-Rarely	2-Very rarely	2-Very rarely	3-Rarely	3-Rarely	3-Rarely	3-Rarely	3-Rarely	3-Rarely	3-Rarely	3-Rarely	3-Rarely	3-Rarely	2-Very rarely	2-Very rarely	3-Rarely	2-Very rarely	2-Very rarely	3-Rarely	2-Very rarely
273	2025-02-25 08:57:40	2025-02-25 09:03:59	anonymous		English (United Kingdom)‎		anonymous	Female	20	Sophomore	1-Never	4-Occasionally	4-Occasionally	7-Always	6-Often	3-Rarely	3-Rarely	4-Occasionally	4-Occasionally	4-Occasionally	4-Occasionally	6-Often	2-Very rarely	2-Very rarely	6-Often	7-Always	7-Always	6-Often	5-Sometimes	5-Sometimes	4-Occasionally	3-Rarely	7-Always	6-Often
274	2025-02-25 08:58:28	2025-02-25 09:04:03	anonymous		English (United Kingdom)‎		anonymous	Female	20		5-Sometimes	5-Sometimes	4-Occasionally	5-Sometimes	5-Sometimes	4-Occasionally	5-Sometimes	4-Occasionally	5-Sometimes	4-Occasionally	5-Sometimes	4-Occasionally	5-Sometimes	4-Occasionally	5-Sometimes	4-Occasionally	5-Sometimes	4-Occasionally	5-Sometimes	5-Sometimes	4-Occasionally	5-Sometimes	5-Sometimes	4-Occasionally
275	2025-02-25 08:57:41	2025-02-25 09:04:22	anonymous		English (United Kingdom)‎		anonymous	Female	21	Sophomore	5-Sometimes	4-Occasionally	6-Often	6-Often	6-Often	5-Sometimes	6-Often	6-Often	6-Often	6-Often	6-Often	6-Often	6-Often	5-Sometimes	6-Often	6-Often	6-Often	6-Often	6-Often	6-Often	7-Always	7-Always	7-Always	4-Occasionally
276	2025-02-25 08:57:57	2025-02-25 09:05:08	anonymous		English (United Kingdom)‎		anonymous	Male	20	Junior	1-Never	2-Very rarely	1-Never	1-Never	1-Never	1-Never	4-Occasionally	6-Often	5-Sometimes	4-Occasionally	1-Never	1-Never	1-Never	1-Never	1-Never	1-Never	1-Never	1-Never	2-Very rarely	2-Very rarely	2-Very rarely	2-Very rarely	1-Never	2-Very rarely
277	2025-02-25 09:03:06	2025-02-25 09:05:16	anonymous		English (United Kingdom)‎		anonymous	Female	20		4-Occasionally	4-Occasionally	5-Sometimes	4-Occasionally	4-Occasionally	5-Sometimes	4-Occasionally	5-Sometimes	5-Sometimes	5-Sometimes	4-Occasionally	4-Occasionally	4-Occasionally	4-Occasionally	5-Sometimes	5-Sometimes	4-Occasionally	4-Occasionally	5-Sometimes	4-Occasionally	4-Occasionally	4-Occasionally	5-Sometimes	5-Sometimes
278	2025-02-25 08:58:31	2025-02-25 09:05:18	anonymous		English (United Kingdom)‎		anonymous	Female	20	Sophomore	6-Often	6-Often	6-Often	6-Often	6-Often	6-Often	6-Often	6-Often	7-Always	7-Always	7-Always	6-Often	6-Often	7-Always	5-Sometimes	6-Often	6-Often	6-Often	6-Often	6-Often	6-Often	6-Often	6-Often	6-Often
279	2025-02-25 08:57:33	2025-02-25 09:07:07	anonymous		English (United Kingdom)‎		anonymous	Female	20	Sophomore	4-Occasionally	2-Very rarely	6-Often	4-Occasionally	2-Very rarely	2-Very rarely	4-Occasionally	4-Occasionally	4-Occasionally	4-Occasionally	4-Occasionally	4-Occasionally	4-Occasionally	4-Occasionally	4-Occasionally	4-Occasionally	4-Occasionally	5-Sometimes	4-Occasionally	4-Occasionally	4-Occasionally	4-Occasionally	3-Rarely	2-Very rarely
280	2025-02-25 08:57:52	2025-02-25 09:07:16	anonymous		English (United Kingdom)‎		anonymous	Female	18	Sophomore	4-Occasionally	4-Occasionally	4-Occasionally	6-Often	4-Occasionally	5-Sometimes	6-Often	4-Occasionally	5-Sometimes	5-Sometimes	4-Occasionally	5-Sometimes	4-Occasionally	4-Occasionally	4-Occasionally	6-Often	6-Often	4-Occasionally	6-Often	5-Sometimes	7-Always	7-Always	7-Always	3-Rarely
281	2025-02-25 08:59:09	2025-02-25 09:08:57	anonymous		English (United Kingdom)‎		anonymous	Female	20	Sophomore	4-Occasionally	6-Often	6-Often	6-Often	6-Often	7-Always	6-Often	5-Sometimes	6-Often	6-Often	5-Sometimes	6-Often	7-Always	5-Sometimes	5-Sometimes	5-Sometimes	5-Sometimes	5-Sometimes	6-Often	5-Sometimes	7-Always	7-Always	7-Always	6-Often
282	2025-02-25 09:19:18	2025-02-25 09:21:35	anonymous		English (United Kingdom)‎		anonymous	Female	20	Sophomore	5-Sometimes	5-Sometimes	4-Occasionally	5-Sometimes	5-Sometimes	5-Sometimes	6-Often	5-Sometimes	6-Often	6-Often	6-Often	6-Often	6-Often	6-Often	5-Sometimes	6-Often	6-Often	6-Often	6-Often	6-Often	6-Often	6-Often	5-Sometimes	6-Often
283	2025-02-25 10:57:20	2025-02-25 10:59:50	anonymous		English (United Kingdom)‎		anonymous	Female	20	Sophomore	5-Sometimes	5-Sometimes	5-Sometimes	5-Sometimes	5-Sometimes	5-Sometimes	5-Sometimes	3-Rarely	4-Occasionally	5-Sometimes	5-Sometimes	4-Occasionally	4-Occasionally	4-Occasionally	2-Very rarely	3-Rarely	4-Occasionally	5-Sometimes	4-Occasionally	3-Rarely	5-Sometimes	4-Occasionally	4-Occasionally	7-Always
284	2025-02-25 10:57:21	2025-02-25 11:00:00	anonymous		English (United Kingdom)‎		anonymous	Male	20	Sophomore	5-Sometimes	5-Sometimes	5-Sometimes	5-Sometimes	5-Sometimes	5-Sometimes	1-Never	2-Very rarely	2-Very rarely	1-Never	4-Occasionally	2-Very rarely	1-Never	5-Sometimes	5-Sometimes	6-Often	6-Often	3-Rarely	5-Sometimes	5-Sometimes	4-Occasionally	5-Sometimes	5-Sometimes	5-Sometimes
285	2025-02-25 10:57:24	2025-02-25 11:00:24	anonymous		English (United Kingdom)‎		anonymous	Male	19	Sophomore	4-Occasionally	4-Occasionally	4-Occasionally	4-Occasionally	4-Occasionally	4-Occasionally	4-Occasionally	4-Occasionally	4-Occasionally	4-Occasionally	4-Occasionally	4-Occasionally	4-Occasionally	4-Occasionally	4-Occasionally	4-Occasionally	4-Occasionally	4-Occasionally	4-Occasionally	4-Occasionally	4-Occasionally	4-Occasionally	4-Occasionally	4-Occasionally
286	2025-02-25 10:58:35	2025-02-25 11:00:31	anonymous		English (United Kingdom)‎		anonymous	Male	21	Senior	3-Rarely	3-Rarely	4-Occasionally	6-Often	2-Very rarely	3-Rarely	4-Occasionally	4-Occasionally	2-Very rarely	4-Occasionally	5-Sometimes	5-Sometimes	5-Sometimes	5-Sometimes	5-Sometimes	5-Sometimes	5-Sometimes	6-Often	4-Occasionally	4-Occasionally	4-Occasionally	4-Occasionally	3-Rarely	2-Very rarely
287	2025-02-25 10:57:22	2025-02-25 11:00:35	anonymous		English (United Kingdom)‎		anonymous	Male	21	Sophomore	5-Sometimes	5-Sometimes	3-Rarely	5-Sometimes	2-Very rarely	2-Very rarely	7-Always	2-Very rarely	3-Rarely	3-Rarely	3-Rarely	2-Very rarely	2-Very rarely	4-Occasionally	6-Often	5-Sometimes	4-Occasionally	4-Occasionally	4-Occasionally	5-Sometimes	3-Rarely	4-Occasionally	5-Sometimes	2-Very rarely
288	2025-02-25 10:57:23	2025-02-25 11:00:46	anonymous		English (United Kingdom)‎		anonymous	Male	21	Sophomore	1-Never	1-Never	2-Very rarely	2-Very rarely	3-Rarely	3-Rarely	4-Occasionally	4-Occasionally	4-Occasionally	1-Never	3-Rarely	4-Occasionally	4-Occasionally	2-Very rarely	5-Sometimes	5-Sometimes	2-Very rarely	3-Rarely	4-Occasionally	4-Occasionally	4-Occasionally	3-Rarely	3-Rarely	5-Sometimes
289	2025-02-25 10:57:35	2025-02-25 11:00:48	anonymous		English (United Kingdom)‎		anonymous	Male	19	Sophomore	1-Never	1-Never	1-Never	1-Never	1-Never	1-Never	1-Never	1-Never	1-Never	1-Never	1-Never	1-Never	1-Never	1-Never	1-Never	1-Never	1-Never	1-Never	1-Never	1-Never	1-Never	1-Never	1-Never	1-Never
290	2025-02-25 10:57:22	2025-02-25 11:00:48	anonymous		English (United Kingdom)‎		anonymous	Male	20	Sophomore	3-Rarely	4-Occasionally	5-Sometimes	3-Rarely	4-Occasionally	4-Occasionally	6-Often	4-Occasionally	6-Often	6-Often	4-Occasionally	3-Rarely	4-Occasionally	5-Sometimes	6-Often	6-Often	5-Sometimes	4-Occasionally	4-Occasionally	2-Very rarely	5-Sometimes	5-Sometimes	3-Rarely	3-Rarely
291	2025-02-25 10:57:28	2025-02-25 11:01:02	anonymous		English (United Kingdom)‎		anonymous	Female	20	Sophomore	5-Sometimes	5-Sometimes	6-Often	5-Sometimes	5-Sometimes	5-Sometimes	5-Sometimes	5-Sometimes	5-Sometimes	5-Sometimes	5-Sometimes	5-Sometimes	6-Often	4-Occasionally	5-Sometimes	5-Sometimes	5-Sometimes	5-Sometimes	6-Often	5-Sometimes	5-Sometimes	5-Sometimes	5-Sometimes	5-Sometimes
292	2025-02-25 10:58:09	2025-02-25 11:01:14	anonymous		English (United Kingdom)‎		anonymous	Female	19	Sophomore	6-Often	6-Often	6-Often	6-Often	6-Often	6-Often	6-Often	6-Often	6-Often	6-Often	6-Often	6-Often	6-Often	6-Often	6-Often	6-Often	6-Often	6-Often	6-Often	6-Often	6-Often	6-Often	6-Often	6-Often
293	2025-02-25 10:58:07	2025-02-25 11:01:22	anonymous		English (United Kingdom)‎		anonymous	Female	20	Sophomore	5-Sometimes	4-Occasionally	3-Rarely	3-Rarely	2-Very rarely	5-Sometimes	6-Often	3-Rarely	4-Occasionally	5-Sometimes	4-Occasionally	2-Very rarely	4-Occasionally	7-Always	6-Often	7-Always	6-Often	5-Sometimes	5-Sometimes	5-Sometimes	6-Often	6-Often	6-Often	7-Always
294	2025-02-25 10:57:51	2025-02-25 11:01:43	anonymous		English (United Kingdom)‎		anonymous	Male	19	Sophomore	6-Often	5-Sometimes	5-Sometimes	5-Sometimes	5-Sometimes	5-Sometimes	5-Sometimes	4-Occasionally	5-Sometimes	6-Often	6-Often	5-Sometimes	5-Sometimes	6-Often	6-Often	5-Sometimes	6-Often	5-Sometimes	6-Often	6-Often	6-Often	5-Sometimes	5-Sometimes	5-Sometimes
295	2025-02-25 10:58:00	2025-02-25 11:01:48	anonymous		English (United Kingdom)‎		anonymous	Male	22	Junior	6-Often	6-Often	6-Often	5-Sometimes	6-Often	4-Occasionally	5-Sometimes	6-Often	4-Occasionally	5-Sometimes	6-Often	4-Occasionally	5-Sometimes	6-Often	4-Occasionally	5-Sometimes	6-Often	4-Occasionally	4-Occasionally	4-Occasionally	5-Sometimes	5-Sometimes	5-Sometimes	4-Occasionally
296	2025-02-25 10:57:21	2025-02-25 11:01:48	anonymous		English (United Kingdom)‎		anonymous	Male	20	Sophomore	6-Often	6-Often	6-Often	6-Often	6-Often	6-Often	6-Often	6-Often	6-Often	6-Often	6-Often	6-Often	6-Often	6-Often	6-Often	6-Often	6-Often	6-Often	6-Often	6-Often	6-Often	6-Often	6-Often	6-Often
297	2025-02-25 10:57:21	2025-02-25 11:01:51	anonymous		English (United Kingdom)‎		anonymous	Female	20	Sophomore	4-Occasionally	4-Occasionally	4-Occasionally	3-Rarely	5-Sometimes	3-Rarely	4-Occasionally	4-Occasionally	4-Occasionally	4-Occasionally	3-Rarely	3-Rarely	4-Occasionally	3-Rarely	3-Rarely	3-Rarely	3-Rarely	4-Occasionally	4-Occasionally	4-Occasionally	4-Occasionally	5-Sometimes	5-Sometimes	4-Occasionally
298	2025-02-25 10:57:25	2025-02-25 11:01:55	anonymous		English (United Kingdom)‎		anonymous	Male	20	Sophomore	5-Sometimes	5-Sometimes	5-Sometimes	5-Sometimes	5-Sometimes	5-Sometimes	5-Sometimes	5-Sometimes	5-Sometimes	5-Sometimes	5-Sometimes	5-Sometimes	5-Sometimes	5-Sometimes	5-Sometimes	5-Sometimes	5-Sometimes	5-Sometimes	5-Sometimes	5-Sometimes	5-Sometimes	5-Sometimes	5-Sometimes	5-Sometimes
299	2025-02-25 10:57:26	2025-02-25 11:01:59	anonymous		English (United Kingdom)‎		anonymous	Female	20	Sophomore	5-Sometimes	5-Sometimes	5-Sometimes	5-Sometimes	5-Sometimes	5-Sometimes	5-Sometimes	5-Sometimes	5-Sometimes	5-Sometimes	5-Sometimes	5-Sometimes	5-Sometimes	5-Sometimes	5-Sometimes	5-Sometimes	5-Sometimes	5-Sometimes	5-Sometimes	5-Sometimes	5-Sometimes	5-Sometimes	5-Sometimes	5-Sometimes
300	2025-02-25 10:57:27	2025-02-25 11:02:05	anonymous		English (United Kingdom)‎		anonymous	Male	20	Sophomore	4-Occasionally	4-Occasionally	4-Occasionally	4-Occasionally	4-Occasionally	4-Occasionally	4-Occasionally	4-Occasionally	4-Occasionally	4-Occasionally	4-Occasionally	4-Occasionally	4-Occasionally	4-Occasionally	4-Occasionally	4-Occasionally	4-Occasionally	4-Occasionally	4-Occasionally	4-Occasionally	4-Occasionally	4-Occasionally	4-Occasionally	4-Occasionally
301	2025-02-25 10:57:53	2025-02-25 11:02:10	anonymous		English (United Kingdom)‎		anonymous	Male	19	Sophomore	3-Rarely	6-Often	4-Occasionally	6-Often	4-Occasionally	6-Often	4-Occasionally	3-Rarely	6-Often	5-Sometimes	7-Always	6-Often	6-Often	6-Often	6-Often	6-Often	6-Often	6-Often	6-Often	5-Sometimes	5-Sometimes	6-Often	6-Often	6-Often
302	2025-02-25 10:57:20	2025-02-25 11:02:20	anonymous		English (United Kingdom)‎		anonymous	Female	20	Sophomore	5-Sometimes	4-Occasionally	6-Often	7-Always	6-Often	6-Often	6-Often	5-Sometimes	5-Sometimes	7-Always	5-Sometimes	6-Often	4-Occasionally	5-Sometimes	5-Sometimes	5-Sometimes	6-Often	5-Sometimes	5-Sometimes	4-Occasionally	4-Occasionally	5-Sometimes	4-Occasionally	7-Always
303	2025-02-25 10:57:48	2025-02-25 11:02:21	anonymous		English (United Kingdom)‎		anonymous	Male	21	Sophomore	5-Sometimes	5-Sometimes	5-Sometimes	5-Sometimes	5-Sometimes	5-Sometimes	5-Sometimes	5-Sometimes	5-Sometimes	5-Sometimes	5-Sometimes	5-Sometimes	5-Sometimes	5-Sometimes	5-Sometimes	5-Sometimes	5-Sometimes	5-Sometimes	5-Sometimes	5-Sometimes	5-Sometimes	5-Sometimes	5-Sometimes	5-Sometimes
304	2025-02-25 10:57:28	2025-02-25 11:02:37	anonymous		English (United Kingdom)‎		anonymous	Male	19	Sophomore	6-Often	4-Occasionally	4-Occasionally	4-Occasionally	6-Often	4-Occasionally	4-Occasionally	5-Sometimes	4-Occasionally	5-Sometimes	4-Occasionally	5-Sometimes	4-Occasionally	5-Sometimes	4-Occasionally	5-Sometimes	4-Occasionally	5-Sometimes	5-Sometimes	5-Sometimes	6-Often	6-Often	6-Often	4-Occasionally
305	2025-02-25 10:59:04	2025-02-25 11:02:48	anonymous		English (United Kingdom)‎		anonymous	Female	21	Sophomore	5-Sometimes	6-Often	4-Occasionally	6-Often	5-Sometimes	6-Often	5-Sometimes	6-Often	4-Occasionally	5-Sometimes	6-Often	5-Sometimes	6-Often	4-Occasionally	6-Often	6-Often	6-Often	6-Often	6-Often	5-Sometimes	6-Often	5-Sometimes	6-Often	5-Sometimes
306	2025-02-25 11:00:05	2025-02-25 11:02:54	anonymous		English (United Kingdom)‎		anonymous	Male	19	Senior	3-Rarely	5-Sometimes	4-Occasionally	4-Occasionally	4-Occasionally	4-Occasionally	4-Occasionally	4-Occasionally	4-Occasionally	4-Occasionally	4-Occasionally	4-Occasionally	4-Occasionally	4-Occasionally	4-Occasionally	4-Occasionally	4-Occasionally	4-Occasionally	4-Occasionally	4-Occasionally	4-Occasionally	4-Occasionally	3-Rarely	4-Occasionally
307	2025-02-25 10:58:00	2025-02-25 11:03:02	anonymous		English (United Kingdom)‎		anonymous	Male	19	Sophomore	4-Occasionally	4-Occasionally	4-Occasionally	4-Occasionally	4-Occasionally	4-Occasionally	4-Occasionally	4-Occasionally	4-Occasionally	4-Occasionally	6-Often	6-Often	6-Often	6-Often	4-Occasionally	5-Sometimes	5-Sometimes	4-Occasionally	5-Sometimes	5-Sometimes	5-Sometimes	6-Often	6-Often	3-Rarely
308	2025-02-25 10:59:54	2025-02-25 11:03:03	anonymous		English (United Kingdom)‎		anonymous	Male	21	Sophomore	6-Often	6-Often	6-Often	6-Often	5-Sometimes	5-Sometimes	6-Often	6-Often	4-Occasionally	5-Sometimes	5-Sometimes	3-Rarely	5-Sometimes	6-Often	6-Often	5-Sometimes	6-Often	6-Often	4-Occasionally	6-Often	6-Often	4-Occasionally	6-Often	6-Often
309	2025-02-25 10:57:26	2025-02-25 11:03:11	anonymous		English (United Kingdom)‎		anonymous	Female	19	Sophomore	6-Often	6-Often	6-Often	6-Often	5-Sometimes	6-Often	5-Sometimes	5-Sometimes	5-Sometimes	4-Occasionally	4-Occasionally	5-Sometimes	5-Sometimes	4-Occasionally	5-Sometimes	5-Sometimes	5-Sometimes	6-Often	6-Often	1-Never	1-Never	6-Often	6-Often	4-Occasionally
310	2025-02-25 10:57:23	2025-02-25 11:03:12	anonymous		English (United Kingdom)‎		anonymous	Male	20	Sophomore	5-Sometimes	5-Sometimes	5-Sometimes	6-Often	6-Often	6-Often	7-Always	7-Always	7-Always	7-Always	7-Always	7-Always	7-Always	4-Occasionally	6-Often	6-Often	6-Often	7-Always	7-Always	6-Often	7-Always	7-Always	7-Always	7-Always
311	2025-02-25 10:57:34	2025-02-25 11:03:45	anonymous		English (United Kingdom)‎		anonymous	Female	21	Sophomore	5-Sometimes	6-Often	6-Often	6-Often	6-Often	5-Sometimes	5-Sometimes	5-Sometimes	5-Sometimes	5-Sometimes	6-Often	5-Sometimes	6-Often	6-Often	6-Often	5-Sometimes	6-Often	5-Sometimes	6-Often	5-Sometimes	6-Often	6-Often	6-Often	6-Often
312	2025-02-25 10:57:22	2025-02-25 11:04:11	anonymous		English (United Kingdom)‎		anonymous	Male	21	Sophomore	6-Often	7-Always	5-Sometimes	4-Occasionally	5-Sometimes	5-Sometimes	6-Often	7-Always	5-Sometimes	7-Always	7-Always	6-Often	6-Often	7-Always	7-Always	5-Sometimes	6-Often	7-Always	7-Always	7-Always	6-Often	5-Sometimes	5-Sometimes	5-Sometimes
313	2025-02-25 10:58:58	2025-02-25 11:04:23	anonymous		English (United Kingdom)‎		anonymous	Female	19	Sophomore	5-Sometimes	5-Sometimes	5-Sometimes	5-Sometimes	6-Often	5-Sometimes	5-Sometimes	5-Sometimes	5-Sometimes	5-Sometimes	5-Sometimes	5-Sometimes	5-Sometimes	5-Sometimes	5-Sometimes	5-Sometimes	5-Sometimes	5-Sometimes	5-Sometimes	5-Sometimes	5-Sometimes	5-Sometimes	5-Sometimes	5-Sometimes
314	2025-02-25 10:57:22	2025-02-25 11:04:35	anonymous		English (United Kingdom)‎		anonymous	Female	20	Sophomore	3-Rarely	4-Occasionally	2-Very rarely	4-Occasionally	4-Occasionally	6-Often	4-Occasionally	6-Often	6-Often	5-Sometimes	6-Often	4-Occasionally	6-Often	4-Occasionally	3-Rarely	4-Occasionally	4-Occasionally	5-Sometimes	6-Often	3-Rarely	4-Occasionally	2-Very rarely	5-Sometimes	5-Sometimes
315	2025-02-25 10:57:26	2025-02-25 11:04:57	anonymous		English (United Kingdom)‎		anonymous	Male	20	Sophomore	1-Never	1-Never	1-Never	1-Never	1-Never	4-Occasionally	1-Never	4-Occasionally	1-Never	1-Never	1-Never	1-Never	1-Never	1-Never	1-Never	1-Never	1-Never	2-Very rarely	1-Never	1-Never	1-Never	1-Never	1-Never	4-Occasionally
316	2025-02-25 10:57:23	2025-02-25 11:05:03	anonymous		English (United Kingdom)‎		anonymous	Female	20	Sophomore	5-Sometimes	5-Sometimes	5-Sometimes	6-Often	5-Sometimes	5-Sometimes	5-Sometimes	5-Sometimes	5-Sometimes	5-Sometimes	5-Sometimes	5-Sometimes	5-Sometimes	5-Sometimes	5-Sometimes	5-Sometimes	5-Sometimes	5-Sometimes	5-Sometimes	5-Sometimes	6-Often	5-Sometimes	5-Sometimes	5-Sometimes
317	2025-02-25 10:59:14	2025-02-25 11:05:16	anonymous		English (United Kingdom)‎		anonymous	Female	19	Sophomore	7-Always	2-Very rarely	6-Often	6-Often	6-Often	4-Occasionally	5-Sometimes	5-Sometimes	6-Often	6-Often	6-Often	6-Often	6-Often	6-Often	6-Often	6-Often	6-Often	6-Often	6-Often	6-Often	6-Often	6-Often	6-Often	3-Rarely
318	2025-02-25 11:01:47	2025-02-25 11:05:36	anonymous		English (United Kingdom)‎		anonymous	Female	19	Sophomore	5-Sometimes	3-Rarely	6-Often	6-Often	5-Sometimes	5-Sometimes	5-Sometimes	6-Often	5-Sometimes	6-Often	5-Sometimes	4-Occasionally	6-Often	3-Rarely	6-Often	6-Often	6-Often	6-Often	6-Often	6-Often	7-Always	6-Often	6-Often	6-Often
319	2025-02-25 10:57:22	2025-02-25 11:06:49	anonymous		English (United Kingdom)‎		anonymous	Female	20	Sophomore	6-Often	4-Occasionally	5-Sometimes	6-Often	6-Often	5-Sometimes	5-Sometimes	3-Rarely	3-Rarely	3-Rarely	4-Occasionally	4-Occasionally	5-Sometimes	4-Occasionally	4-Occasionally	5-Sometimes	5-Sometimes	3-Rarely	6-Often	4-Occasionally	6-Often	5-Sometimes	6-Often	4-Occasionally
320	2025-02-25 10:57:29	2025-02-25 11:07:36	anonymous		English (United Kingdom)‎		anonymous	Female	20	Sophomore	6-Often	5-Sometimes	6-Often	6-Often	5-Sometimes	5-Sometimes	5-Sometimes	4-Occasionally	6-Often	6-Often	6-Often	5-Sometimes	5-Sometimes	6-Often	5-Sometimes	6-Often	6-Often	5-Sometimes	5-Sometimes	5-Sometimes	6-Often	6-Often	6-Often	6-Often
321	2025-02-25 12:05:56	2025-02-25 12:10:19	anonymous		English (United Kingdom)‎		anonymous	Male	20	Sophomore	7-Always	6-Often	4-Occasionally	4-Occasionally	5-Sometimes	5-Sometimes	5-Sometimes	5-Sometimes	6-Often	4-Occasionally	6-Often	6-Often	6-Often	6-Often	5-Sometimes	6-Often	6-Often	5-Sometimes	5-Sometimes	6-Often	5-Sometimes	5-Sometimes	5-Sometimes	5-Sometimes
322	2025-02-25 14:44:52	2025-02-25 14:46:53	anonymous		English (United Kingdom)‎		anonymous	Male	19	Freshman	2-Very rarely	2-Very rarely	5-Sometimes	4-Occasionally	4-Occasionally	2-Very rarely	4-Occasionally	3-Rarely	6-Often	4-Occasionally	2-Very rarely	4-Occasionally	2-Very rarely	4-Occasionally	2-Very rarely	2-Very rarely	2-Very rarely	3-Rarely	4-Occasionally	2-Very rarely	6-Often	2-Very rarely	2-Very rarely	3-Rarely
323	2025-02-25 14:44:49	2025-02-25 14:47:05	anonymous		English (United Kingdom)‎		anonymous	Male	20	Freshman	1-Never	1-Never	1-Never	6-Often	1-Never	1-Never	1-Never	1-Never	1-Never	2-Very rarely	1-Never	1-Never	1-Never	2-Very rarely	2-Very rarely	1-Never	1-Never	2-Very rarely	2-Very rarely	2-Very rarely	2-Very rarely	2-Very rarely	4-Occasionally	5-Sometimes
324	2025-02-25 14:44:59	2025-02-25 14:47:06	anonymous		English (United Kingdom)‎		anonymous	Male	20	Freshman	4-Occasionally	4-Occasionally	4-Occasionally	3-Rarely	4-Occasionally	4-Occasionally	5-Sometimes	4-Occasionally	4-Occasionally	4-Occasionally	4-Occasionally	4-Occasionally	4-Occasionally	4-Occasionally	4-Occasionally	4-Occasionally	4-Occasionally	4-Occasionally	3-Rarely	3-Rarely	3-Rarely	3-Rarely	3-Rarely	3-Rarely
325	2025-02-25 14:44:47	2025-02-25 14:47:06	anonymous		English (United Kingdom)‎		anonymous	Male	19	Freshman	5-Sometimes	4-Occasionally	4-Occasionally	4-Occasionally	4-Occasionally	4-Occasionally	5-Sometimes	4-Occasionally	3-Rarely	4-Occasionally	4-Occasionally	4-Occasionally	4-Occasionally	4-Occasionally	4-Occasionally	4-Occasionally	5-Sometimes	4-Occasionally	5-Sometimes	4-Occasionally	4-Occasionally	4-Occasionally	4-Occasionally	3-Rarely
326	2025-02-25 14:45:05	2025-02-25 14:47:09	anonymous		English (United Kingdom)‎		anonymous	Female	20	Freshman	5-Sometimes	3-Rarely	6-Often	4-Occasionally	2-Very rarely	2-Very rarely	3-Rarely	2-Very rarely	2-Very rarely	4-Occasionally	3-Rarely	5-Sometimes	6-Often	5-Sometimes	4-Occasionally	3-Rarely	7-Always	4-Occasionally	3-Rarely	4-Occasionally	1-Never	6-Often	2-Very rarely	6-Often
327	2025-02-25 14:45:07	2025-02-25 14:47:34	anonymous		English (United Kingdom)‎		anonymous	Male	18	Freshman	2-Very rarely	4-Occasionally	5-Sometimes	2-Very rarely	5-Sometimes	6-Often	5-Sometimes	5-Sometimes	3-Rarely	6-Often	5-Sometimes	5-Sometimes	2-Very rarely	2-Very rarely	3-Rarely	6-Often	5-Sometimes	4-Occasionally	6-Often	2-Very rarely	4-Occasionally	5-Sometimes	3-Rarely	6-Often
328	2025-02-25 14:44:51	2025-02-25 14:47:34	anonymous		English (United Kingdom)‎		anonymous	Female	20	Freshman	1-Never	1-Never	1-Never	1-Never	1-Never	1-Never	1-Never	1-Never	1-Never	1-Never	1-Never	1-Never	1-Never	1-Never	1-Never	1-Never	1-Never	1-Never	1-Never	1-Never	1-Never	1-Never	1-Never	1-Never
329	2025-02-25 14:44:59	2025-02-25 14:47:54	anonymous		English (United Kingdom)‎		anonymous	Male	19	Senior	1-Never	1-Never	1-Never	1-Never	1-Never	1-Never	1-Never	1-Never	1-Never	1-Never	1-Never	1-Never	1-Never	1-Never	1-Never	1-Never	1-Never	1-Never	1-Never	1-Never	1-Never	1-Never	1-Never	1-Never
330	2025-02-25 14:45:09	2025-02-25 14:48:01	anonymous		English (United Kingdom)‎		anonymous	Male	18	Freshman	4-Occasionally	4-Occasionally	4-Occasionally	4-Occasionally	4-Occasionally	5-Sometimes	5-Sometimes	5-Sometimes	4-Occasionally	2-Very rarely	2-Very rarely	2-Very rarely	4-Occasionally	4-Occasionally	4-Occasionally	5-Sometimes	5-Sometimes	7-Always	4-Occasionally	4-Occasionally	4-Occasionally	4-Occasionally	4-Occasionally	4-Occasionally
331	2025-02-25 14:45:00	2025-02-25 14:48:19	anonymous		English (United Kingdom)‎		anonymous	Female	30	Freshman	3-Rarely	6-Often	4-Occasionally	2-Very rarely	6-Often	2-Very rarely	7-Always	6-Often	7-Always	6-Often	7-Always	6-Often	7-Always	6-Often	7-Always	6-Often	7-Always	6-Often	7-Always	6-Often	7-Always	6-Often	7-Always	6-Often
332	2025-02-25 14:45:02	2025-02-25 14:48:21	anonymous		English (United Kingdom)‎		anonymous	Male	19	Freshman	2-Very rarely	4-Occasionally	3-Rarely	3-Rarely	3-Rarely	3-Rarely	3-Rarely	3-Rarely	3-Rarely	3-Rarely	3-Rarely	3-Rarely	3-Rarely	3-Rarely	3-Rarely	3-Rarely	3-Rarely	3-Rarely	3-Rarely	3-Rarely	3-Rarely	3-Rarely	3-Rarely	3-Rarely
333	2025-02-25 14:46:08	2025-02-25 14:48:41	anonymous		English (United Kingdom)‎		anonymous	Male	19	Freshman	2-Very rarely	5-Sometimes	2-Very rarely	4-Occasionally	1-Never	5-Sometimes	5-Sometimes	4-Occasionally	3-Rarely	2-Very rarely	4-Occasionally	4-Occasionally	4-Occasionally	3-Rarely	2-Very rarely	4-Occasionally	5-Sometimes	5-Sometimes	5-Sometimes	2-Very rarely	2-Very rarely	3-Rarely	2-Very rarely	5-Sometimes
334	2025-02-25 14:45:38	2025-02-25 14:48:42	anonymous		English (United Kingdom)‎		anonymous	Male	18	Freshman	6-Often	6-Often	6-Often	6-Often	6-Often	6-Often	6-Often	6-Often	6-Often	6-Often	6-Often	6-Often	6-Often	6-Often	6-Often	6-Often	6-Often	6-Often	6-Often	6-Often	6-Often	6-Often	6-Often	6-Often
335	2025-02-25 14:44:53	2025-02-25 14:48:44	anonymous		English (United Kingdom)‎		anonymous	Female	19	Freshman	6-Often	7-Always	6-Often	7-Always	6-Often	7-Always	7-Always	6-Often	7-Always	6-Often	7-Always	6-Often	6-Often	7-Always	7-Always	6-Often	7-Always	7-Always	6-Often	7-Always	6-Often	7-Always	6-Often	7-Always
336	2025-02-25 14:46:15	2025-02-25 14:48:50	anonymous		English (United Kingdom)‎		anonymous	Male	19	Freshman	1-Never	1-Never	1-Never	1-Never	1-Never	1-Never	1-Never	1-Never	1-Never	1-Never	1-Never	1-Never	1-Never	1-Never	1-Never	1-Never	1-Never	1-Never	1-Never	1-Never	1-Never	1-Never	1-Never	1-Never
337	2025-02-25 14:45:06	2025-02-25 14:49:05	anonymous		English (United Kingdom)‎		anonymous	Male	19	Freshman	4-Occasionally	5-Sometimes	5-Sometimes	5-Sometimes	5-Sometimes	6-Often	6-Often	5-Sometimes	5-Sometimes	5-Sometimes	6-Often	5-Sometimes	4-Occasionally	3-Rarely	6-Often	6-Often	5-Sometimes	5-Sometimes	4-Occasionally	3-Rarely	4-Occasionally	4-Occasionally	4-Occasionally	4-Occasionally
338	2025-02-25 14:44:52	2025-02-25 14:49:06	anonymous		English (United Kingdom)‎		anonymous	Male	19	Freshman	3-Rarely	3-Rarely	3-Rarely	3-Rarely	3-Rarely	3-Rarely	3-Rarely	3-Rarely	3-Rarely	3-Rarely	3-Rarely	3-Rarely	3-Rarely	3-Rarely	3-Rarely	3-Rarely	3-Rarely	3-Rarely	3-Rarely	3-Rarely	3-Rarely	3-Rarely	3-Rarely	3-Rarely
339	2025-02-25 14:45:30	2025-02-25 14:49:14	anonymous		English (United Kingdom)‎		anonymous	Male	18	Freshman	4-Occasionally	4-Occasionally	2-Very rarely	3-Rarely	3-Rarely	7-Always	4-Occasionally	5-Sometimes	6-Often	5-Sometimes	5-Sometimes	5-Sometimes	6-Often	5-Sometimes	5-Sometimes	5-Sometimes	3-Rarely	4-Occasionally	6-Often	6-Often	6-Often	7-Always	6-Often	5-Sometimes
340	2025-02-25 14:44:56	2025-02-25 14:49:15	anonymous		English (United Kingdom)‎		anonymous	Female	20	Freshman	1-Never	3-Rarely	2-Very rarely	4-Occasionally	4-Occasionally	4-Occasionally	4-Occasionally	5-Sometimes	5-Sometimes	6-Often	5-Sometimes	5-Sometimes	6-Often	5-Sometimes	5-Sometimes	5-Sometimes	3-Rarely	6-Often	6-Often	4-Occasionally	5-Sometimes	5-Sometimes	5-Sometimes	5-Sometimes
341	2025-02-25 14:46:55	2025-02-25 14:49:19	anonymous		English (United Kingdom)‎		anonymous	Female	18	Freshman	4-Occasionally	4-Occasionally	4-Occasionally	4-Occasionally	4-Occasionally	4-Occasionally	4-Occasionally	4-Occasionally	4-Occasionally	4-Occasionally	4-Occasionally	4-Occasionally	4-Occasionally	4-Occasionally	4-Occasionally	4-Occasionally	4-Occasionally	4-Occasionally	4-Occasionally	4-Occasionally	4-Occasionally	4-Occasionally	4-Occasionally	4-Occasionally
342	2025-02-25 14:46:24	2025-02-25 14:49:23	anonymous		English (United Kingdom)‎		anonymous	Male	18	Freshman	3-Rarely	3-Rarely	4-Occasionally	5-Sometimes	5-Sometimes	6-Often	1-Never	2-Very rarely	2-Very rarely	2-Very rarely	2-Very rarely	2-Very rarely	2-Very rarely	2-Very rarely	2-Very rarely	2-Very rarely	3-Rarely	4-Occasionally	4-Occasionally	3-Rarely	3-Rarely	3-Rarely	1-Never	4-Occasionally
343	2025-02-25 14:45:44	2025-02-25 14:49:36	anonymous		English (United Kingdom)‎		anonymous	Female	18	Freshman	4-Occasionally	4-Occasionally	4-Occasionally	4-Occasionally	4-Occasionally	4-Occasionally	4-Occasionally	4-Occasionally	4-Occasionally	4-Occasionally	4-Occasionally	4-Occasionally	4-Occasionally	4-Occasionally	4-Occasionally	4-Occasionally	4-Occasionally	4-Occasionally	4-Occasionally	4-Occasionally	4-Occasionally	4-Occasionally	4-Occasionally	4-Occasionally
344	2025-02-25 14:45:52	2025-02-25 14:49:56	anonymous		English (United Kingdom)‎		anonymous	Male	18	Freshman	4-Occasionally	4-Occasionally	4-Occasionally	4-Occasionally	4-Occasionally	4-Occasionally	4-Occasionally	4-Occasionally	4-Occasionally	4-Occasionally	4-Occasionally	4-Occasionally	4-Occasionally	4-Occasionally	4-Occasionally	4-Occasionally	4-Occasionally	4-Occasionally	4-Occasionally	4-Occasionally	4-Occasionally	4-Occasionally	4-Occasionally	4-Occasionally
345	2025-02-25 14:47:59	2025-02-25 14:50:05	anonymous		English (United Kingdom)‎		anonymous	Female	22	Freshman	2-Very rarely	2-Very rarely	2-Very rarely	2-Very rarely	2-Very rarely	2-Very rarely	2-Very rarely	2-Very rarely	2-Very rarely	2-Very rarely	2-Very rarely	2-Very rarely	2-Very rarely	2-Very rarely	3-Rarely	2-Very rarely	2-Very rarely	2-Very rarely	2-Very rarely	2-Very rarely	2-Very rarely	2-Very rarely	2-Very rarely	2-Very rarely
346	2025-02-25 14:46:57	2025-02-25 14:50:30	anonymous		English (United Kingdom)‎		anonymous	Female	18	Freshman	4-Occasionally	4-Occasionally	4-Occasionally	4-Occasionally	4-Occasionally	4-Occasionally	4-Occasionally	4-Occasionally	4-Occasionally	4-Occasionally	4-Occasionally	4-Occasionally	4-Occasionally	4-Occasionally	4-Occasionally	4-Occasionally	4-Occasionally	4-Occasionally	4-Occasionally	4-Occasionally	4-Occasionally	4-Occasionally	4-Occasionally	4-Occasionally
347	2025-02-25 14:44:59	2025-02-25 14:50:44	anonymous		English (United Kingdom)‎		anonymous	Female	19	Freshman	4-Occasionally	4-Occasionally	4-Occasionally	4-Occasionally	4-Occasionally	4-Occasionally	4-Occasionally	4-Occasionally	4-Occasionally	4-Occasionally	4-Occasionally	4-Occasionally	4-Occasionally	4-Occasionally	4-Occasionally	4-Occasionally	3-Rarely	3-Rarely	4-Occasionally	3-Rarely	4-Occasionally	4-Occasionally	4-Occasionally	4-Occasionally
348	2025-02-25 14:47:00	2025-02-25 14:50:59	anonymous		English (United Kingdom)‎		anonymous	Male	19	Freshman	1-Never	6-Often	4-Occasionally	6-Often	5-Sometimes	5-Sometimes	5-Sometimes	6-Often	5-Sometimes	6-Often	5-Sometimes	6-Often	5-Sometimes	5-Sometimes	6-Often	5-Sometimes	6-Often	5-Sometimes	4-Occasionally	7-Always	6-Often	6-Often	6-Often	6-Often
349	2025-02-25 14:45:16	2025-02-25 14:51:04	anonymous		English (United Kingdom)‎		anonymous	Female	18	Freshman	5-Sometimes	5-Sometimes	4-Occasionally	5-Sometimes	4-Occasionally	3-Rarely	4-Occasionally	4-Occasionally	4-Occasionally	4-Occasionally	5-Sometimes	4-Occasionally	4-Occasionally	3-Rarely	4-Occasionally	4-Occasionally	5-Sometimes	4-Occasionally	4-Occasionally	3-Rarely	5-Sometimes	5-Sometimes	3-Rarely	5-Sometimes
350	2025-02-25 14:46:03	2025-02-25 14:51:05	anonymous		English (United Kingdom)‎		anonymous	Male	18	Freshman	7-Always	5-Sometimes	6-Often	6-Often	6-Often	6-Often	6-Often	7-Always	7-Always	6-Often	7-Always	6-Often	7-Always	6-Often	7-Always	7-Always	7-Always	7-Always	7-Always	7-Always	6-Often	7-Always	6-Often	6-Often
351	2025-02-25 14:45:02	2025-02-25 14:52:03	anonymous		English (United Kingdom)‎		anonymous	Female	19	Freshman	4-Occasionally	3-Rarely	4-Occasionally	6-Often	5-Sometimes	4-Occasionally	5-Sometimes	4-Occasionally	4-Occasionally	4-Occasionally	5-Sometimes	6-Often	5-Sometimes	5-Sometimes	5-Sometimes	5-Sometimes	6-Often	4-Occasionally	5-Sometimes	6-Often	4-Occasionally	5-Sometimes	5-Sometimes	5-Sometimes
352	2025-02-25 14:45:03	2025-02-25 14:52:26	anonymous		English (United Kingdom)‎		anonymous	Female	20	Freshman	6-Often	2-Very rarely	6-Often	6-Often	6-Often	6-Often	6-Often	6-Often	6-Often	6-Often	6-Often	6-Often	6-Often	6-Often	6-Often	6-Often	6-Often	5-Sometimes	6-Often	6-Often	6-Often	6-Often	6-Often	2-Very rarely
353	2025-02-25 14:46:07	2025-02-25 14:52:44	anonymous		English (United Kingdom)‎		anonymous	Male	19	Freshman	5-Sometimes	5-Sometimes	6-Often	6-Often	7-Always	6-Often	6-Often	6-Often	6-Often	7-Always	6-Often	7-Always	5-Sometimes	5-Sometimes	6-Often	7-Always	4-Occasionally	5-Sometimes	5-Sometimes	5-Sometimes	6-Often	5-Sometimes	6-Often	5-Sometimes
354	2025-02-25 14:45:08	2025-02-25 14:53:31	anonymous		English (United Kingdom)‎		anonymous	Male	21	Freshman	4-Occasionally	4-Occasionally	4-Occasionally	4-Occasionally	4-Occasionally	3-Rarely	3-Rarely	4-Occasionally	3-Rarely	4-Occasionally	4-Occasionally	4-Occasionally	4-Occasionally	4-Occasionally	4-Occasionally	4-Occasionally	4-Occasionally	3-Rarely	4-Occasionally	4-Occasionally	4-Occasionally	4-Occasionally	3-Rarely	5-Sometimes
355	2025-02-25 15:11:38	2025-02-25 15:18:15	anonymous		English (United Kingdom)‎		anonymous	Female	19	Freshman	5-Sometimes	6-Often	3-Rarely	3-Rarely	3-Rarely	5-Sometimes	5-Sometimes	5-Sometimes	4-Occasionally	4-Occasionally	3-Rarely	3-Rarely	4-Occasionally	2-Very rarely	4-Occasionally	4-Occasionally	4-Occasionally	4-Occasionally	5-Sometimes	3-Rarely	3-Rarely	4-Occasionally	4-Occasionally	4-Occasionally
356	2025-02-25 14:45:13	2025-02-25 15:55:15	anonymous		English (United Kingdom)‎		anonymous	Female	18	Freshman	4-Occasionally	4-Occasionally	3-Rarely	6-Often	4-Occasionally	5-Sometimes	6-Often	4-Occasionally	3-Rarely	5-Sometimes	4-Occasionally	4-Occasionally	4-Occasionally	3-Rarely	5-Sometimes	3-Rarely	5-Sometimes	4-Occasionally	3-Rarely	4-Occasionally	4-Occasionally	5-Sometimes	5-Sometimes	5-Sometimes
357	2025-02-26 09:08:12	2025-02-26 09:12:16	anonymous		English (United Kingdom)‎		anonymous	Male	19	Freshman	5-Sometimes	5-Sometimes	5-Sometimes	5-Sometimes	4-Occasionally	4-Occasionally	4-Occasionally	4-Occasionally	5-Sometimes	5-Sometimes	5-Sometimes	4-Occasionally	4-Occasionally	5-Sometimes	5-Sometimes	4-Occasionally	4-Occasionally	4-Occasionally	5-Sometimes	5-Sometimes	5-Sometimes	5-Sometimes	5-Sometimes	5-Sometimes
358	2025-02-26 09:10:12	2025-02-26 09:13:37	anonymous		English (United Kingdom)‎		anonymous	Male	23		6-Often	4-Occasionally	4-Occasionally	4-Occasionally	3-Rarely	6-Often	6-Often	4-Occasionally	5-Sometimes	4-Occasionally	4-Occasionally	3-Rarely	4-Occasionally	6-Often	5-Sometimes	4-Occasionally	4-Occasionally	5-Sometimes	4-Occasionally	3-Rarely	2-Very rarely	4-Occasionally	4-Occasionally	3-Rarely
359	2025-02-26 09:07:35	2025-02-26 09:13:45	anonymous		English (United Kingdom)‎		anonymous	Female	19		4-Occasionally	4-Occasionally	3-Rarely	4-Occasionally	5-Sometimes	4-Occasionally	5-Sometimes	5-Sometimes	4-Occasionally	2-Very rarely	4-Occasionally	4-Occasionally	4-Occasionally	3-Rarely	4-Occasionally	3-Rarely	4-Occasionally	4-Occasionally	4-Occasionally	4-Occasionally	4-Occasionally	5-Sometimes	4-Occasionally	4-Occasionally
360	2025-02-26 09:07:59	2025-02-26 09:13:54	anonymous		English (United Kingdom)‎		anonymous	Male	19	Freshman	5-Sometimes	5-Sometimes	6-Often	6-Often	6-Often	7-Always	6-Often	6-Often	7-Always	6-Often	7-Always	6-Often	7-Always	7-Always	7-Always	6-Often	6-Often	5-Sometimes	6-Often	6-Often	6-Often	7-Always	6-Often	6-Often
361	2025-02-26 09:08:07	2025-02-26 09:14:10	anonymous		English (United Kingdom)‎		anonymous	Male	19		6-Often	5-Sometimes	5-Sometimes	6-Often	7-Always	6-Often	5-Sometimes	5-Sometimes	5-Sometimes	5-Sometimes	5-Sometimes	6-Often	6-Often	6-Often	7-Always	7-Always	6-Often	5-Sometimes	5-Sometimes	7-Always	7-Always	5-Sometimes	6-Often	4-Occasionally
362	2025-02-26 09:12:04	2025-02-26 09:14:30	anonymous		English (United Kingdom)‎		anonymous	Female	19		4-Occasionally	4-Occasionally	4-Occasionally	4-Occasionally	4-Occasionally	4-Occasionally	4-Occasionally	4-Occasionally	4-Occasionally	4-Occasionally	4-Occasionally	4-Occasionally	4-Occasionally	4-Occasionally	4-Occasionally	4-Occasionally	4-Occasionally	4-Occasionally	4-Occasionally	4-Occasionally	4-Occasionally	4-Occasionally	4-Occasionally	4-Occasionally
363	2025-02-26 09:11:04	2025-02-26 09:14:42	anonymous		English (United Kingdom)‎		anonymous	Male	19	Freshman	5-Sometimes	4-Occasionally	4-Occasionally	3-Rarely	4-Occasionally	4-Occasionally	3-Rarely	3-Rarely	4-Occasionally	3-Rarely	3-Rarely	3-Rarely	3-Rarely	5-Sometimes	5-Sometimes	5-Sometimes	6-Often	5-Sometimes	5-Sometimes	5-Sometimes	5-Sometimes	5-Sometimes	5-Sometimes	5-Sometimes
364	2025-02-26 09:11:24	2025-02-26 09:14:46	anonymous		English (United Kingdom)‎		anonymous	Male	19	Freshman	4-Occasionally	4-Occasionally	4-Occasionally	3-Rarely	3-Rarely	3-Rarely	4-Occasionally	3-Rarely	4-Occasionally	4-Occasionally	4-Occasionally	4-Occasionally	4-Occasionally	4-Occasionally	4-Occasionally	4-Occasionally	4-Occasionally	4-Occasionally	4-Occasionally	4-Occasionally	4-Occasionally	4-Occasionally	4-Occasionally	4-Occasionally
365	2025-02-26 09:08:46	2025-02-26 09:15:57	anonymous		English (United Kingdom)‎		anonymous	Male	18	Freshman	7-Always	1-Never	7-Always	7-Always	7-Always	7-Always	7-Always	7-Always	7-Always	7-Always	7-Always	7-Always	7-Always	1-Never	7-Always	7-Always	7-Always	7-Always	7-Always	7-Always	7-Always	7-Always	7-Always	7-Always
366	2025-02-26 09:14:28	2025-02-26 09:17:54	anonymous		English (United Kingdom)‎		anonymous	Female	20	Freshman	4-Occasionally	4-Occasionally	6-Often	5-Sometimes	5-Sometimes	4-Occasionally	5-Sometimes	4-Occasionally	4-Occasionally	5-Sometimes	5-Sometimes	5-Sometimes	5-Sometimes	5-Sometimes	5-Sometimes	5-Sometimes	4-Occasionally	4-Occasionally	5-Sometimes	5-Sometimes	5-Sometimes	4-Occasionally	5-Sometimes	4-Occasionally
367	2025-02-26 09:17:44	2025-02-26 09:24:58	anonymous		English (United Kingdom)‎		anonymous	Male	19		4-Occasionally	4-Occasionally	4-Occasionally	4-Occasionally	4-Occasionally	4-Occasionally	4-Occasionally	4-Occasionally	4-Occasionally	4-Occasionally	4-Occasionally	4-Occasionally	4-Occasionally	4-Occasionally	4-Occasionally	4-Occasionally	4-Occasionally	4-Occasionally	4-Occasionally	4-Occasionally	4-Occasionally	4-Occasionally	4-Occasionally	4-Occasionally
368	2025-02-27 08:04:40	2025-02-27 08:07:26	anonymous		English (United Kingdom)‎		anonymous	Male	18	Sophomore	5-Sometimes	3-Rarely	4-Occasionally	5-Sometimes	5-Sometimes	2-Very rarely	6-Often	5-Sometimes	4-Occasionally	2-Very rarely	5-Sometimes	2-Very rarely	4-Occasionally	6-Often	3-Rarely	6-Often	4-Occasionally	2-Very rarely	4-Occasionally	3-Rarely	5-Sometimes	3-Rarely	5-Sometimes	3-Rarely
369	2025-02-27 08:12:13	2025-02-27 08:16:51	anonymous		English (United Kingdom)‎		anonymous	Male	19		5-Sometimes	5-Sometimes	5-Sometimes	5-Sometimes	5-Sometimes	5-Sometimes	5-Sometimes	5-Sometimes	5-Sometimes	5-Sometimes	5-Sometimes	5-Sometimes	5-Sometimes	5-Sometimes	5-Sometimes	5-Sometimes	5-Sometimes	5-Sometimes	5-Sometimes	5-Sometimes	5-Sometimes	5-Sometimes	5-Sometimes	5-Sometimes
370	2025-02-27 08:46:03	2025-02-27 08:49:45	anonymous		English (United Kingdom)‎		anonymous	Male	19	Freshman	5-Sometimes	4-Occasionally	4-Occasionally	4-Occasionally	4-Occasionally	4-Occasionally	4-Occasionally	4-Occasionally	4-Occasionally	4-Occasionally	5-Sometimes	5-Sometimes	5-Sometimes	5-Sometimes	4-Occasionally	5-Sometimes	5-Sometimes	4-Occasionally	5-Sometimes	5-Sometimes	3-Rarely	6-Often	4-Occasionally	6-Often
371	2025-02-27 08:47:03	2025-02-27 08:49:47	anonymous		English (United Kingdom)‎		anonymous	Male	18	Freshman	6-Often	6-Often	6-Often	6-Often	6-Often	6-Often	6-Often	6-Often	6-Often	6-Often	6-Often	6-Often	6-Often	6-Often	6-Often	6-Often	6-Often	6-Often	6-Often	6-Often	6-Often	6-Often	6-Often	6-Often
372	2025-02-27 08:46:29	2025-02-27 08:49:58	anonymous		English (United Kingdom)‎		anonymous	Male	18	Freshman	5-Sometimes	5-Sometimes	5-Sometimes	5-Sometimes	5-Sometimes	5-Sometimes	5-Sometimes	5-Sometimes	5-Sometimes	6-Often	6-Often	6-Often	5-Sometimes	6-Often	5-Sometimes	6-Often	6-Often	5-Sometimes	5-Sometimes	5-Sometimes	5-Sometimes	5-Sometimes	5-Sometimes	5-Sometimes
373	2025-02-27 08:45:40	2025-02-27 08:50:02	anonymous		English (United Kingdom)‎		anonymous	Female	19		4-Occasionally	5-Sometimes	5-Sometimes	4-Occasionally	3-Rarely	5-Sometimes	4-Occasionally	5-Sometimes	5-Sometimes	4-Occasionally	5-Sometimes	4-Occasionally	5-Sometimes	5-Sometimes	5-Sometimes	3-Rarely	5-Sometimes	5-Sometimes	4-Occasionally	4-Occasionally	5-Sometimes	5-Sometimes	3-Rarely	3-Rarely
374	2025-02-27 08:47:14	2025-02-27 08:50:04	anonymous		English (United Kingdom)‎		anonymous	Male	18	Freshman	7-Always	7-Always	5-Sometimes	5-Sometimes	5-Sometimes	5-Sometimes	5-Sometimes	5-Sometimes	5-Sometimes	6-Often	4-Occasionally	5-Sometimes	6-Often	5-Sometimes	4-Occasionally	7-Always	4-Occasionally	6-Often	6-Often	5-Sometimes	5-Sometimes	6-Often	6-Often	6-Often
375	2025-02-27 08:46:53	2025-02-27 08:50:09	anonymous		English (United Kingdom)‎		anonymous	Male	18	Senior	7-Always	7-Always	7-Always	7-Always	7-Always	7-Always	7-Always	7-Always	7-Always	7-Always	7-Always	7-Always	7-Always	7-Always	7-Always	7-Always	7-Always	7-Always	7-Always	7-Always	7-Always	7-Always	7-Always	7-Always
376	2025-02-27 08:46:29	2025-02-27 08:50:25	anonymous		English (United Kingdom)‎		anonymous	Male	18	Freshman	5-Sometimes	4-Occasionally	3-Rarely	6-Often	3-Rarely	4-Occasionally	5-Sometimes	3-Rarely	4-Occasionally	5-Sometimes	3-Rarely	5-Sometimes	3-Rarely	4-Occasionally	4-Occasionally	5-Sometimes	4-Occasionally	3-Rarely	4-Occasionally	6-Often	3-Rarely	5-Sometimes	3-Rarely	5-Sometimes
377	2025-02-27 08:47:16	2025-02-27 08:53:31	anonymous		English (United Kingdom)‎		anonymous	Male	18	Freshman	4-Occasionally	4-Occasionally	4-Occasionally	4-Occasionally	4-Occasionally	4-Occasionally	4-Occasionally	4-Occasionally	4-Occasionally	4-Occasionally	4-Occasionally	4-Occasionally	4-Occasionally	4-Occasionally	4-Occasionally	4-Occasionally	4-Occasionally	4-Occasionally	4-Occasionally	4-Occasionally	4-Occasionally	4-Occasionally	4-Occasionally	4-Occasionally
378	2025-02-27 08:45:38	2025-02-27 09:00:42	anonymous		English (United Kingdom)‎		anonymous	Male	19	Freshman	3-Rarely	3-Rarely	3-Rarely	3-Rarely	3-Rarely	3-Rarely	3-Rarely	3-Rarely	3-Rarely	3-Rarely	3-Rarely	3-Rarely	3-Rarely	3-Rarely	3-Rarely	4-Occasionally	3-Rarely	3-Rarely	3-Rarely	5-Sometimes	5-Sometimes	5-Sometimes	5-Sometimes	4-Occasionally
